# Supplementary material for: The Drosophila Nab2 RNA binding protein inhibits m6A methylation and male-specific splicing of Sex lethal transcript in female neuronal tissue
Source: eLife. 2023 Jul 17;12:e64904. doi: 10.7554/eLife.64904 (PMC10351920; doi:10.7554/eLife.64904)
Supplement: Table 1—source data 1. — Abbreviations: A3’SS, alternative 3′ splice site; A5’SS, alternative 5′ splice site; MEE, mutually exclusive exon; RI, retained intron; SE, skipped exon. [file elife-64904-table1-data1.zip]

Archive with 24 entries (24 files):
- Table 1 - female A3'SS_significant.bed
- __MACOSX/._Table 1 - female A3'SS_significant.bed
- Table 2 - female A5'SS_significant.bed
- __MACOSX/._Table 2 - female A5'SS_significant.bed
- Table 3 - female MEE_significant.bed
- __MACOSX/._Table 3 - female MEE_significant.bed
- Table 4 - female RI_significant.bed
- __MACOSX/._Table 4 - female RI_significant.bed
- Table 5 - female SE_significant.bed
- __MACOSX/._Table 5 - female SE_significant.bed
- Table 6 - female_all_significant.bed
- __MACOSX/._Table 6 - female_all_significant.bed
- Table 7 - male A3'SS_significant.bed
- __MACOSX/._Table 7 - male A3'SS_significant.bed
- Table 8 - male A5'SS_significant.bed
- __MACOSX/._Table 8 - male A5'SS_significant.bed
- Table 9 - male MEE_significant.bed
- __MACOSX/._Table 9 - male MEE_significant.bed
- Table 10 - male_RI_significant.bed
- __MACOSX/._Table 10 - male_RI_significant.bed
- Table 11 - male_SE_significant.bed
- __MACOSX/._Table 11 - male_SE_significant.bed
- Table 12 - male_all_significant.bed
- __MACOSX/._Table 12 - male_all_significant.bed
