# Supplementary material for: The Drosophila Nab2 RNA binding protein inhibits m6A methylation and male-specific splicing of Sex lethal transcript in female neuronal tissue
Source: eLife. 2023 Jul 17;12:e64904. doi: 10.7554/eLife.64904 (PMC10351920; doi:10.7554/eLife.64904)
Supplement: Table 1—source data 1. — Abbreviations: A3’SS, alternative 3′ splice site; A5’SS, alternative 5′ splice site; MEE, mutually exclusive exon; RI, retained intron; SE, skipped exon. [file elife-64904-table1-data1.zip › Table 1 - female A3'SS_significant.bed]

chr2L	155546	155567	Gs1	2.0	+
chr2L	155546	155567	CG3164	2.0	+
chr2L	155546	155567	CG13694	2.0	+
chr2L	155546	155567	CG4822	2.0	+
chr2L	155546	155567	CG11454	2.0	+
chr2L	155546	155567	CG3709	2.0	+
chr2L	155546	155567	ND-15	2.0	+
chr2L	155546	155567	CG3436	2.0	+
chr2L	155546	155567	CG31974	2.0	+
chr2L	155546	155567	CG42399	2.0	+
chr2L	155546	155567	lncRNA:CR44185	2.0	+
chr2L	155546	155567	lncRNA:CR44186	2.0	+
chr2L	9907847	9907855	CG13124	1000000000000.0	-
chr2L	8089185	8089394	Bsg	10.96	+
chr2L	16787079	16787517	Mhc	1000000000000.0	+
chr2L	5799277	5799411	CG9171	1000000000000.0	-
chr2L	5799277	5799411	CG31913	1000000000000.0	-
chr2L	20336464	20336470	spir	2.42	+
chr2L	20336464	20336470	lncRNA:CR43606	2.42	+
chr2L	10472215	10472485	RluA-1	1000000000000.0	-
chr2L	7730849	7730865	CG13796	67827.15	-
chr2L	21382019	21382042	nrv3	5.0	+
chr2L	8089185	8089394	Bsg	37.43	+
chr2L	13384527	13384657	loqs	2.21	+
chr2L	2787165	2787168	Syt1	2.85	-
chr2L	2787165	2787168	lncRNA:CR43821	2.85	-
chr2L	12404130	12404177	vir-1	25.08	-
chr2L	11925715	11925728	esc	1000000000000.0	-
chr2L	11925715	11925728	Mal-B1	1000000000000.0	-
chr2L	11925715	11925728	Mal-B2	1000000000000.0	-
chr2L	11925715	11925728	CG14933	1000000000000.0	-
chr2L	11925715	11925728	CG31704	1000000000000.0	-
chr2L	11925715	11925728	Sfp33A2	1000000000000.0	-
chr2L	11925715	11925728	Sfp33A3	1000000000000.0	-
chr2L	11925715	11925728	CG42751	1000000000000.0	-
chr2L	11925715	11925728	asRNA:CR43936	1000000000000.0	-
chr2L	11925715	11925728	lncRNA:CR43937	1000000000000.0	-
chr2L	11925715	11925728	CG44008	1000000000000.0	-
chr2L	11925715	11925728	Pde1c	1000000000000.0	-
chr2L	11925715	11925728	Sfp33A4	1000000000000.0	-
chr2L	11925715	11925728	CG45011	1000000000000.0	-
chr2L	11925715	11925728	CG45012	1000000000000.0	-
chr2L	11925715	11925728	lncRNA:CR45014	1000000000000.0	-
chr2L	10472215	10472326	RluA-1	1000000000000.0	-
chr2L	7008646	7008649	uif	2792965822.14	-
chr2L	7008646	7008649	lncRNA:CR44326	2792965822.14	-
chr2L	6640203	6640215	CG31635	4.65	-
chr2L	2787162	2787165	Syt1	5.01	-
chr2L	2787162	2787165	lncRNA:CR43821	5.01	-
chr2L	2736174	2736311	CG31689	1000000000000.0	+
chr2L	8089185	8089394	Bsg	9.74	+
chr2L	5736933	5736938	CG14006	1000000000000.0	-
chr2L	5736933	5736938	CG11147	1000000000000.0	-
chr2L	5736933	5736938	CG11029	1000000000000.0	-
chr2L	5736933	5736938	CG11030	1000000000000.0	-
chr2L	5799272	5799277	CG9171	69.45	-
chr2L	5799272	5799277	CG31913	69.45	-
chr2L	20825471	20825668	CG9331	20.26	+
chr2L	8183141	8183189	Piezo	1789.57	+
chr2L	16475411	16475432	dac	3.25	-
chr2L	6679082	6679262	Nhe3	135.41	-
chr2L	10472326	10472485	RluA-1	17325.91	-
chr2L	20825471	20825659	CG9331	19.79	+
chr2L	19945169	19945270	snRNA:U4:38AB	344.49	+
chr2L	19945169	19945270	CG13962	344.49	+
chr2L	19945169	19945270	CG10481	344.49	+
chr2L	19945169	19945270	snRNA:U5:38ABa	344.49	+
chr2L	19945169	19945270	TotF	344.49	+
chr2L	19945169	19945270	Victoria	344.49	+
chr2L	19945169	19945270	lncRNA:CR43097	344.49	+
chr2L	19945169	19945270	sick	344.49	+
chr2L	19945169	19945270	lncRNA:CR43827	344.49	+
chr2L	19945169	19945270	lncRNA:CR43828	344.49	+
chr2L	19945169	19945270	lncRNA:CR45183	344.49	+
chr2L	2793264	2793270	Syt1	1000000000000.0	-
chr2L	2793264	2793270	lncRNA:CR43821	1000000000000.0	-
chr2L	9698233	9698431	Pka-C1	5.47	-
chr2L	5947857	5948407	Gpdh1	1000000000000.0	+
chr2L	21195355	21195496	Ret	2.79	-
chr2L	21195355	21195496	Mcm10	2.79	-
chr2L	20917120	20917142	CG14401	9980.17	-
chr2L	20917120	20917142	sky	9980.17	-
chr2L	20917120	20917142	CR33317	9980.17	-
chr2L	20917120	20917142	asRNA:CR44981	9980.17	-
chr2L	9907783	9907847	CG13124	1000000000000.0	-
chr2L	13547161	13547303	B4	13.37	-
chr2L	13547161	13547303	CG16853	13.37	-
chr2L	13547161	13547303	CG16852	13.37	-
chr2L	13547161	13547303	CG15638	13.37	-
chr2L	13547161	13547303	CG9263	13.37	-
chr2L	13547161	13547303	CG33640	13.37	-
chr2L	13547161	13547303	CG33641	13.37	-
chr2L	13547161	13547303	CG33642	13.37	-
chr2L	13547161	13547303	CG33643	13.37	-
chr2L	13547161	13547303	CG33644	13.37	-
chr2L	13547161	13547303	CG33645	13.37	-
chr2L	14342778	14342784	CG15286	1000000000000.0	+
chr2L	14342778	14342784	CG33090	1000000000000.0	+
chr2L	9126761	9126881	CG32982	1000000000000.0	+
chr2L	12131055	12131065	rho-6	24.74	-
chr2L	5799272	5799411	CG9171	13692079153.32	-
chr2L	5799272	5799411	CG31913	13692079153.32	-
chr2L	2736130	2736174	CG31689	60256.76	+
chr2L	7046254	7046320	Caper	2.91	+
chr2L	7046254	7046320	milt	2.91	+
chr2L	9907783	9907847	CG13124	1000000000000.0	-
chr2L	9907783	9907855	CG13124	1000000000000.0	-
chr2L	6678224	6678756	Nhe3	24.25	-
chr2L	21308810	21309091	Mondo	3.3	-
chr2L	21308810	21309091	Gr39a	3.3	-
chr2L	9126770	9126881	CG32982	389518.36	+
chr2L	4926346	4926350	hoe1	56.05	-
chr2R	11303596	11303601	Fpps	3.0	+
chr2R	11303596	11303601	CG7741	3.0	+
chr2R	16114940	16115354	Asph	7949270.79	+
chr2R	14220587	14220608	CG8468	15.74	+
chr2R	14220587	14220608	Opa1	15.74	+
chr2R	12577653	12578285	Sin3A	1451.0	-
chr2R	12577653	12578285	ClC-b	1451.0	-
chr2R	12577653	12578285	lncRNA:CR30055	1451.0	-
chr2R	12577653	12578551	Sin3A	26.99	-
chr2R	12577653	12578551	ClC-b	26.99	-
chr2R	12577653	12578551	lncRNA:CR30055	26.99	-
chr2R	23386942	23387007	CG3530	2.29	+
chr2R	23386942	23387007	eIF2Bdelta	2.29	+
chr2R	15307154	15307298	ItgaPS4	5.18	-
chr2R	15307154	15307298	ND-51L2	5.18	-
chr2R	15307154	15307298	lncRNA:CR44241	5.18	-
chr2R	15307154	15307298	Trpm	5.18	-
chr2R	15996314	15996365	ATPCL	372.92	-
chr2R	15996314	15996365	CG8320	372.92	-
chr2R	15996314	15996365	CG8370	372.92	-
chr2R	15996314	15996365	Ufc1	372.92	-
chr2R	15521940	15521943	Khc-73	3.12	-
chr2R	22929088	22929799	CG3788	1000000000000.0	+
chr2R	22929088	22929799	ReepA	1000000000000.0	+
chr2R	22092273	22092717	CG11073	1000000000000.0	-
chr2R	12577709	12578551	Sin3A	641.25	-
chr2R	12577709	12578551	ClC-b	641.25	-
chr2R	12577709	12578551	lncRNA:CR30055	641.25	-
chr2R	16423014	16423017	Sema2b	2.68	+
chr2R	12850038	12850041	CG17574	4500.0	-
chr2R	12850038	12850041	asRNA:CR45140	4500.0	-
chr2R	16516920	16517019	Sema2a	2014.54	+
chr2R	16865033	16865036	Psi	1448898.07	-
chr2R	16865033	16865036	Dek	1448898.07	-
chr2R	16865033	16865036	snoRNA:Dek-a	1448898.07	-
chr2R	22929088	22929799	CG3788	584960264925.93	+
chr2R	22929088	22929799	ReepA	584960264925.93	+
chr2R	16112196	16112202	Asph	1000000000000.0	+
chr2R	12577709	12578285	Sin3A	16837856.93	-
chr2R	12577709	12578285	ClC-b	16837856.93	-
chr2R	12577709	12578285	lncRNA:CR30055	16837856.93	-
chr2R	13218199	13218303	CG4627	1970811.1	-
chr2R	13218199	13218303	CG4630	1970811.1	-
chr2R	23946438	23946447	Galphas	2.32	+
chr2R	18425340	18425964	CG5174	1155251595.95	+
chr2R	22092717	22094043	CG11073	1000000000000.0	-
chr2R	12335432	12335441	CG8490	13.86	+
chr2R	10024202	10024359	Pka-R2	4.33	-
chr2R	15774757	15775507	Poxn	33.27	-
chr2R	15774757	15775507	CG8249	33.27	-
chr2R	15774757	15775507	tun	33.27	-
chr2R	15774757	15775507	CG33465	33.27	-
chr2R	15774757	15775507	Zasp52	33.27	-
chr2R	24008798	24010783	Unc-89	14.83	-
chr2R	9139354	9139980	CG44286	360.77	+
chr2R	9842167	9842225	Marc	1000000000000.0	-
chr2R	9842167	9842225	Vamp7	1000000000000.0	-
chr2R	7467050	7467316	Aldh-III	3.91	-
chr2R	7640832	7647306	Rpt1	296.18	+
chr2R	7640832	7647306	CG17985	296.18	+
chr2R	7640832	7647306	CG30491	296.18	+
chr2R	7640832	7647306	CG43340	296.18	+
chr2R	7640832	7647306	asRNA:CR45131	296.18	+
chr2R	19398799	19398805	tRNA:Ser-CGA-1-4	30.28	-
chr2R	19398799	19398805	tRNA:Val-AAC-2-2	30.28	-
chr2R	19398799	19398805	hts	30.28	-
chr2R	19398799	19398805	snoRNA:hts-a	30.28	-
chr2R	6829502	6829561	CG15236	1000000000000.0	+
chr2R	6829502	6829561	CG9445	1000000000000.0	+
chr2R	6829502	6829561	CG34215	1000000000000.0	+
chr2R	22631514	22631631	CG17807	27.56	+
chr2R	22631514	22631631	CG33143	27.56	+
chr3L	25844172	25844288	CG40178	4.42	+
chr3L	25844172	25844288	asRNA:CR45182	4.42	+
chr3L	2796678	2796681	Tet	3.22	-
chr3L	16539191	16539340	st	2199059.17	-
chr3L	16539191	16539340	aos	2199059.17	-
chr3L	16539191	16539340	CG33158	2199059.17	-
chr3L	16539191	16539340	CG42514	2199059.17	-
chr3L	16539191	16539340	dsx-c73A	2199059.17	-
chr3L	16539191	16539340	CG43373	2199059.17	-
chr3L	7826705	7827287	Pdp1	23.7	-
chr3L	15852249	15852697	lncRNA:CR44050	3.15	-
chr3L	15852249	15852697	lncRNA:CR44051	3.15	-
chr3L	15852249	15852697	pHCl-1	3.15	-
chr3L	18665698	18666016	MYPT-75D	4.63	+
chr3L	13940670	13941291	CG32137	2.68	+
chr3L	16414794	16414815	TMS1	40099.56	+
chr3L	16414794	16414815	GluRS-m	40099.56	+
chr3L	20772605	20773116	Pitslre	359.57	+
chr3L	20772605	20773116	Pex16	359.57	+
chr3L	11161472	11163555	CG6216	2.35	+
chr3L	11161472	11163555	IRSp53	2.35	+
chr3L	11161472	11163555	lncRNA:CR43989	2.35	+
chr3L	27850066	27850081	eIF4B	2.14	+
chr3L	27850066	27850081	CR14578	2.14	+
chr3L	16052755	16053012	Mbs	1000000000000.0	+
chr3L	9412155	9413203	aay	14.98	+
chr3L	9412155	9413203	Cpsf5	14.98	+
chr3L	9412155	9413203	CG3982	14.98	+
chr3L	9412155	9413203	Tat	14.98	+
chr3L	7339868	7339962	lark	6.67	+
chr3L	7339868	7339962	eco	6.67	+
chr3L	7339868	7339962	Cln7	6.67	+
chr3L	9831921	9832202	Ilp5	3.68	+
chr3L	9831921	9832202	CG43897	3.68	+
chr3L	7535884	7536004	lqf	493561.2	+
chr3L	12120643	12120655	CG11560	3.02	+
chr3L	20239544	20239613	Clc	3.04	-
chr3L	20239544	20239613	CG13813	3.04	-
chr3L	20239544	20239613	CG17233	3.04	-
chr3L	20239544	20239613	CG6951	3.04	-
chr3L	1499337	1499879	hfp	35.18	-
chr3L	1499337	1499879	scaRNA:MeU2-48	35.18	-
chr3L	9832199	9832478	Ilp5	26.13	+
chr3L	9832199	9832478	CG43897	26.13	+
chr3L	17001644	17001747	CG3764	13.57	-
chr3L	15852252	15852697	lncRNA:CR44050	50.28	-
chr3L	15852252	15852697	lncRNA:CR44051	50.28	-
chr3L	15852252	15852697	pHCl-1	50.28	-
chr3L	15108616	15108747	CR43972	298.65	+
chr3L	15108616	15108747	lncRNA:CR43973	298.65	+
chr3L	15108616	15108747	CG45071	298.65	+
chr3L	15108616	15108747	CTPsyn	298.65	+
chr3L	16052755	16053005	Mbs	1000000000000.0	+
chr3L	16052755	16053030	Mbs	1000000000000.0	+
chr3L	21922579	21925180	tRNA:Cys-GCA-4-1	6.92	+
chr3L	21922579	21925180	mub	6.92	+
chr3L	21922579	21925180	lncRNA:CR43878	6.92	+
chr3L	21922579	21925180	lncRNA:CR45959	6.92	+
chr3L	16414803	16414815	TMS1	2.62	+
chr3L	16414803	16414815	GluRS-m	2.62	+
chr3L	10695367	10695415	NijA	41.97	-
chr3L	20239547	20239613	Clc	9.31	-
chr3L	20239547	20239613	CG13813	9.31	-
chr3L	20239547	20239613	CG17233	9.31	-
chr3L	20239547	20239613	CG6951	9.31	-
chr3L	1718096	1718153	drpr	2.39	-
chr3L	1718096	1718153	CG18171	2.39	-
chr3L	1718096	1718153	CG12035	2.39	-
chr3L	1718096	1718153	Oseg4	2.39	-
chr3L	11163384	11163555	CG6216	960481802.36	+
chr3L	11163384	11163555	IRSp53	960481802.36	+
chr3L	11163384	11163555	lncRNA:CR43989	960481802.36	+
chr3L	3184249	3184252	CG42494	2.23	+
chr3L	3184249	3184252	Girdin	2.23	+
chr3L	5672055	5673067	Sse	18.01	+
chr3L	5672055	5673067	sif	18.01	+
chr3L	5672055	5673067	snoRNA:Me18S-A1494	18.01	+
chr3L	5672055	5673067	CG44521	18.01	+
chr3L	1499337	1499879	hfp	1000000000000.0	-
chr3L	1499337	1499879	scaRNA:MeU2-48	1000000000000.0	-
chr3L	21528896	21528908	Arv1	18.47	-
chr3L	21839827	21839831	Nopp140	34.83	-
chr3L	21839827	21839831	P5CDh1	34.83	-
chr3L	1499337	1501397	hfp	40993158162.47	-
chr3L	1499337	1501397	scaRNA:MeU2-48	40993158162.47	-
chr3L	9832202	9832478	Ilp5	210.49	+
chr3L	9832202	9832478	CG43897	210.49	+
chr3L	17378592	17378863	Cad74A	1000000000000.0	-
chr3L	6551682	6551764	ndl	272.98	+
chr3L	6551682	6551764	MCU	272.98	+
chr3L	6551682	6551764	jv	272.98	+
chr3L	18864568	18865127	lncRNA:CR45387	5.7	-
chr3L	18864568	18865127	lncRNA:CR45388	5.7	-
chr3L	3232298	3232301	Larp4B	2.92	+
chr3L	13847248	13847251	Hml	5.13	+
chr3L	16052755	16053005	Mbs	1000000000000.0	+
chr3L	1518214	1518390	cue	22.64	+
chr3L	1518214	1518390	Psa	22.64	+
chr3L	20772605	20773794	Pitslre	1000000000000.0	+
chr3L	20772605	20773794	Pex16	1000000000000.0	+
chr3L	1518177	1518390	cue	12.3	+
chr3L	1518177	1518390	Psa	12.3	+
chr3L	9832196	9832478	Ilp5	16.21	+
chr3L	9832196	9832478	CG43897	16.21	+
chr3L	21609701	21609719	TfAP-2	21.12	+
chr3L	21609701	21609719	lncRNA:CR43940	21.12	+
chr3L	16929707	16929710	CG11905	2.23	-
chr3L	15308921	15310958	CG7255	1973.06	+
chr3L	22724731	22724740	mael	4.66	+
chr3L	22724731	22724740	CG14450	4.66	+
chr3L	8470088	8470154	Gug	2.67	+
chr3L	12746827	12746830	Klc	2.94	-
chr3L	12746827	12746830	CG32109	2.94	-
chr3L	12902027	12902047	CG12520	13.5	-
chr3L	9831921	9832199	Ilp5	2.41	+
chr3L	9831921	9832199	CG43897	2.41	+
chr3L	20773116	20773794	Pitslre	769.96	+
chr3L	20773116	20773794	Pex16	769.96	+
chr3L	11821482	11821719	CG14130	509.78	-
chr3L	11821482	11821719	CG5946	509.78	-
chr3L	11821482	11821719	CG11597	509.78	-
chr3L	11777306	11777309	Pi3K68D	38.45	+
chr3L	11777306	11777309	CG14131	38.45	+
chrX	15823293	15823308	sd	34.19	+
chrX	15823293	15823308	CG8509	34.19	+
chrX	15823293	15823308	lncRNA:CR44384	34.19	+
chrX	6555866	6560375	CG34417	513410669.92	+
chrX	12759912	12759915	Paics	1000000000000.0	-
chrX	9609751	9609760	CG42797	1000000000000.0	+
chrX	13599457	13599460	up	34.46	-
chrX	2035198	2035411	Actn	1000000000000.0	-
chrX	2035198	2035411	usp	1000000000000.0	-
chrX	2035198	2035411	Sik2	1000000000000.0	-
chrX	2035198	2035411	moody	1000000000000.0	-
chrX	2035198	2035411	CG4313	1000000000000.0	-
chrX	2035198	2035411	CG4325	1000000000000.0	-
chrX	2035198	2035411	east	1000000000000.0	-
chrX	10324318	10324541	alpha-Man-Ia	314.71	-
chrX	22462400	22462714	Usp2	4.18	+
chrX	22462400	22462714	CG14613	4.18	+
chrX	18137046	18137050	ari-1	2.31	-
chrX	15813601	15813849	sd	93263.04	+
chrX	15813601	15813849	CG8509	93263.04	+
chrX	15813601	15813849	lncRNA:CR44384	93263.04	+
chrX	3905897	3905900	CG42541	5.93	-
chrX	23073104	23073107	CG17167	5.16	+
chrX	23073104	23073107	CG17163	5.16	+
chrX	16415609	16415657	Traf-like	2.81	+
chrX	16415609	16415657	AnxB11	2.81	+
chrX	11690812	11693547	bif	2294.65	+
chrX	15813601	15813736	sd	3531.56	+
chrX	15813601	15813736	CG8509	3531.56	+
chrX	15813601	15813736	lncRNA:CR44384	3531.56	+
chrX	2035195	2035411	Actn	1000000000000.0	-
chrX	2035195	2035411	usp	1000000000000.0	-
chrX	2035195	2035411	Sik2	1000000000000.0	-
chrX	2035195	2035411	moody	1000000000000.0	-
chrX	2035195	2035411	CG4313	1000000000000.0	-
chrX	2035195	2035411	CG4325	1000000000000.0	-
chrX	2035195	2035411	east	1000000000000.0	-
chrX	1992539	1993210	PIG-K	6.56	+
chrX	1992539	1993210	Hr4	6.56	+
chrX	6655550	6655553	Cdc7	67.56	+
chrX	20230593	20230617	sw	9.56	-
chrX	20230593	20230596	sw	1000000000000.0	-
chrX	11390176	11390231	dlg1	2.83	+
chrX	9110618	9110822	AP-1gamma	1000000000000.0	+
chrX	333897	333910	y	2.41	-
chrX	333897	333910	ewg	2.41	-
chrX	333897	333910	Cyp4g1	2.41	-
chrX	333897	333910	CG3777	2.41	-
chrX	333897	333910	Or1a	2.41	-
chrX	333897	333910	CG13375	2.41	-
chrX	333897	333910	CG12470	2.41	-
chrX	333897	333910	CG32816	2.41	-
chrX	333897	333910	lncRNA:CR44753	2.41	-
chrX	333897	333910	lncRNA:yar	2.41	-
chrX	15813601	15813849	sd	1000000000000.0	+
chrX	15813601	15813849	CG8509	1000000000000.0	+
chrX	15813601	15813849	lncRNA:CR44384	1000000000000.0	+
chrX	2035201	2035411	Actn	1000000000000.0	-
chrX	2035201	2035411	usp	1000000000000.0	-
chrX	2035201	2035411	Sik2	1000000000000.0	-
chrX	2035201	2035411	moody	1000000000000.0	-
chrX	2035201	2035411	CG4313	1000000000000.0	-
chrX	2035201	2035411	CG4325	1000000000000.0	-
chrX	2035201	2035411	east	1000000000000.0	-
chrX	9159137	9159140	Dlip1	6.02	+
chrX	9638462	9638465	Ptpmeg2	3.38	-
chrX	9638462	9638465	CG3106	3.38	-
chrX	7088749	7088767	Sxl	1000000000000.0	-
chrX	574942	574945	Appl	2.14	+
chrX	15711509	15711512	CG15601	2.56	+
chrX	2641590	2641798	sgg	2.04	+
chrX	16709240	16709252	CG9676	1633.54	+
chrX	16709240	16709252	sphe	1633.54	+
chrX	16709240	16709252	CG9673	1633.54	+
chrX	16709240	16709252	CG4653	1633.54	+
chrX	16709240	16709252	CG9672	1633.54	+
chrX	16709240	16709252	CG4678	1633.54	+
chrX	15698033	15698323	CG8128	151.54	+
chrX	3480935	3481344	CG12535	2.72	-
chrX	3480935	3481344	CG14269	2.72	-
chrX	3480935	3481344	CG16782	2.72	-
chrX	3480935	3481344	CG10801	2.72	-
chrX	3480935	3481344	CG16781	2.72	-
chrX	3480935	3481344	CG12206	2.72	-
chrX	3480935	3481344	CG10804	2.72	-
chrX	3480935	3481344	CG10802	2.72	-
chrX	3480935	3481344	CG14270	2.72	-
chrX	3480935	3481344	CG10803	2.72	-
chrX	3480935	3481344	Gas8	2.72	-
chrX	3480935	3481344	CG13021	2.72	-
chrX	3480935	3481344	CG2875	2.72	-
chrX	3480935	3481344	tRNA:Gln-TTG-2-1	2.72	-
chrX	3480935	3481344	DIP-alpha	2.72	-
chrX	3480935	3481344	ppk8	2.72	-
chrX	3480935	3481344	Myc	2.72	-
chrX	3480935	3481344	lncRNA:CR44999	2.72	-
chrX	3480935	3481344	lncRNA:CR34335	2.72	-
chrX	2442732	2443665	tko	4.88	-
chrX	19506483	19506486	Pfrx	2.23	+
chrX	19506483	19506486	CG14200	2.23	+
chrX	7085954	7085978	Sxl	3.08	-
chrX	13808370	13809281	CG10993	4.06	+
chrX	13808370	13809281	CG10996	4.06	+
chrX	13808370	13809281	inaE	4.06	+
chrX	1993015	1993210	PIG-K	4.48	+
chrX	1993015	1993210	Hr4	4.48	+
chrX	5399694	5403340	SK	62.62	+
chrX	15721546	15721564	HUWE1	1492.81	+
chrX	573853	573865	Appl	262.3	+
chr3R	19948599	19948608	mira	2.06	+
chr3R	19948599	19948608	Hs6st	2.06	+
chr3R	19948599	19948608	CG4783	2.06	+
chr3R	19948599	19948608	CG31213	2.06	+
chr3R	19948599	19948608	lncRNA:CR46042	2.06	+
chr3R	21878419	21878424	fit	8.78	-
chr3R	4295120	4295129	Nepl11	9.65	+
chr3R	4295120	4295129	cpx	9.65	+
chr3R	4630129	4630168	5-HT2A	8.03	+
chr3R	12387531	12387544	Cyp9f3	6.17	+
chr3R	12387531	12387544	CG33098	6.17	+
chr3R	12387531	12387544	CG34402	6.17	+
chr3R	12387531	12387544	DNAlig3	6.17	+
chr3R	29133272	29133338	Vha100-1	7.85	+
chr3R	29133272	29133338	CG14512	7.85	+
chr3R	11604239	11604283	Jupiter	8.04	-
chr3R	18169484	18169657	wrd	1000000000000.0	+
chr3R	18169484	18169657	cdm	1000000000000.0	+
chr3R	5334698	5335060	mtd	1000000000000.0	-
chr3R	5334698	5335060	Tim17b1	1000000000000.0	-
chr3R	5334698	5335060	CG31538	1000000000000.0	-
chr3R	5686789	5687041	CG2104	1000000000000.0	+
chr3R	5686789	5687041	plx	1000000000000.0	+
chr3R	21372067	21373080	mod(mdg4)	6.1	-
chr3R	27633655	27633661	CG5612	11.8	+
chr3R	27633655	27633661	Tusp	11.8	+
chr3R	27633655	27633661	CG5611	11.8	+
chr3R	23921709	23921780	sba	117262.42	-
chr3R	4630129	4630171	5-HT2A	5.73	+
chr3R	29910444	29910447	CG31036	19.07	+
chr3R	22293438	22293459	Gld2	2.35	+
chr3R	22293438	22293459	SKIP	2.35	+
chr3R	22293438	22293459	lncRNA:CR45224	2.35	+
chr3R	19892517	19892533	CG4733	5.33	+
chr3R	19892517	19892533	CG4538	5.33	+
chr3R	19892517	19892533	Surf6	5.33	+
chr3R	7097250	7097346	Mlp84B	17.62	-
chr3R	7097250	7097346	e(y)2b	17.62	-
chr3R	7097250	7097346	Alh	17.62	-
chr3R	7097250	7097346	lncRNA:CR45906	17.62	-
chr3R	9440681	9441416	ps	3.53	+
chr3R	30387602	30387642	Fer2LCH	643630343.71	-
chr3R	30387602	30387642	Fer1HCH	643630343.71	-
chr3R	10000365	10000368	Spn85F	4.51	-
chr3R	10000365	10000368	CG5359	4.51	-
chr3R	5733680	5733687	CG1239	2.2	+
chr3R	5733680	5733687	CG2100	2.2	+
chr3R	29741698	29741768	Gnpnat	2.09	+
chr3R	27066453	27066480	spz	3.9	-
chr3R	27066453	27066480	CG43935	3.9	-
chr3R	10785403	10786158	Rbp1	1000000000000.0	+
chr3R	4797067	4797697	Hus1-like	5.72	-
chr3R	4797067	4797697	CG1129	5.72	-
chr3R	4797067	4797697	ctrip	5.72	-
chr3R	15935831	15935953	Sap47	184414635.92	+
chr3R	28341627	28342185	Moca-cyp	2.6	+
chr3R	23668340	23668467	CG31145	13027943.52	-
chr3R	30387550	30387642	Fer2LCH	4200299039.13	-
chr3R	30387550	30387642	Fer1HCH	4200299039.13	-
chr3R	31207840	31207849	chp	1000000000000.0	-
chr3R	23220643	23220896	fzo	1000000000000.0	-
chr3R	23220643	23220896	cnc	1000000000000.0	-
chr3R	23220643	23220896	Irk1	1000000000000.0	-
chr3R	8238182	8238252	DNApol-iota	3.93	-
chr3R	8238182	8238252	Ada2b	3.93	-
chr3R	25718556	25718623	LpR2	4.46	-
chr3R	25718556	25718623	lncRNA:CR46102	4.46	-
chr3R	22716631	22716667	wge	2.33	-
chr3R	28693136	28693172	snu	4.25	+
chr4	308413	308431	Rad23	6.88	+
chr4	242461	242488	CG1674	7.39	+
