# Supplementary material for: The Drosophila Nab2 RNA binding protein inhibits m6A methylation and male-specific splicing of Sex lethal transcript in female neuronal tissue
Source: eLife. 2023 Jul 17;12:e64904. doi: 10.7554/eLife.64904 (PMC10351920; doi:10.7554/eLife.64904)
Supplement: Table 1—source data 1. — Abbreviations: A3’SS, alternative 3′ splice site; A5’SS, alternative 5′ splice site; MEE, mutually exclusive exon; RI, retained intron; SE, skipped exon. [file elife-64904-table1-data1.zip › Table 2 - female A5'SS_significant.bed]

chr2L	10376553	10376884	dpr19	37.25	+
chr2L	7032237	7032322	Rab30	3.37	-
chr2L	9908425	9908532	CG13124	1000000000000.0	-
chr2L	13266988	13267231	Drep4	176.45	+
chr2L	13266988	13267231	CG31848	176.45	+
chr2L	13266988	13267231	CG44085	176.45	+
chr2L	10219879	10220693	Npc1a	1983.69	-
chr2L	14997271	14997516	mol	3.29	-
chr2L	7732479	7732517	CG13796	1000000000000.0	-
chr2L	10219879	10220797	Npc1a	2.84	-
chr2L	6647422	6649030	CG31635	1000000000000.0	-
chr2L	1651429	1651712	chinmo	483.37	+
chr2L	2364595	2364641	Rab5	2.16	-
chr2L	6647921	6647951	CG31635	2.91	-
chr2L	4906636	4906714	CG3036	237.17	-
chr2L	4906636	4906714	snsl	237.17	-
chr2L	21684146	21684339	nolo	17702422068.31	+
chr2L	6794317	6794493	nrv2	1000000000000.0	-
chr2L	8083521	8083636	Bsg	19.98	+
chr2L	5006384	5006445	Rtnl1	29.05	-
chr2L	8543674	8543715	Sema1a	2.23	+
chr2L	8543674	8543715	lncRNA:CR43855	2.23	+
chr2L	4906664	4906714	CG3036	10.73	-
chr2L	4906664	4906714	snsl	10.73	-
chr2L	10399688	10399712	Cnot4	7.67	+
chr2L	8030839	8031035	CG7367	105530250.7	+
chr2L	8030839	8031035	baf	105530250.7	+
chr2L	8030839	8031035	Cka	105530250.7	+
chr2L	8931147	8931316	CG34398	19144558397.72	+
chr2L	10963226	10963927	CG14072	1000000000000.0	-
chr2L	10963226	10963927	dpr2	1000000000000.0	-
chr2L	10963226	10963927	lncRNA:CR44492	1000000000000.0	-
chr2L	10963226	10963927	lncRNA:CR44493	1000000000000.0	-
chr2L	744084	744196	Eaat2	3.82	-
chr2L	8083521	8083636	Bsg	2161284.96	+
chr2L	6647921	6647998	CG31635	3.75	-
chr2L	1911869	1912234	tRNA:Gly-GCC-1-1	435857142210.95	+
chr2L	1911869	1912234	Wdr62	435857142210.95	+
chr2L	8931147	8932323	CG34398	863.08	+
chr2L	13266996	13267231	Drep4	55.28	+
chr2L	13266996	13267231	CG31848	55.28	+
chr2L	13266996	13267231	CG44085	55.28	+
chr2L	18120072	18120204	CG5758	3.52	+
chr2L	18120072	18120204	CG31785	3.52	+
chr2L	4476666	4476842	ine	1000000000000.0	-
chr2L	4476666	4476842	FIG4	1000000000000.0	-
chr2L	21677118	21677499	CG2225	54214079.1	-
chr2L	21677118	21677499	asRNA:CR46066	54214079.1	-
chr2L	14996714	14997516	mol	1000000000000.0	-
chr2L	8898850	8898948	CG34398	1000000000000.0	+
chr2L	21237346	21237404	Hr39	1260.26	+
chr2L	8031308	8031575	CG7367	1000000000000.0	+
chr2L	8031308	8031575	baf	1000000000000.0	+
chr2L	8031308	8031575	Cka	1000000000000.0	+
chr2L	8898850	8898948	CG34398	1000000000000.0	+
chr2L	4987240	4987318	CG34126	33.01	+
chr2L	8529367	8529557	CG17834	1000000000000.0	+
chr2L	9732916	9732955	Nckx30C	2.06	-
chr2L	9732916	9732955	CG13116	2.06	-
chr2L	9732916	9732955	CG13117	2.06	-
chr2L	15962001	15962009	CG4793	15.15	-
chr2L	15962001	15962009	beat-Ib	15.15	-
chr2L	15962001	15962009	CG18063	15.15	-
chr2L	15962001	15962009	CG12448	15.15	-
chr2L	15962001	15962009	CG13244	15.15	-
chr2L	15962001	15962009	lncRNA:CR43803	15.15	-
chr2L	15962001	15962009	lncRNA:CR44867	15.15	-
chr2L	15962001	15962009	lncRNA:CR44868	15.15	-
chr2L	9908425	9908532	CG13124	6.56	-
chr2L	9908308	9908532	CG13124	1000000000000.0	-
chr2L	8088453	8088516	Bsg	1000000000000.0	+
chr2L	4928194	4928244	hoe1	1000000000000.0	-
chr2L	20791167	20791230	Pomp	9.48	-
chr2L	20791167	20791230	vari	9.48	-
chr2L	20791167	20791230	lncRNA:CR44146	9.48	-
chr2L	12142833	12142855	CG31760	200.35	+
chr2L	12142833	12142855	ZnT33D	200.35	+
chr2L	12142833	12142855	CG31861	200.35	+
chr2L	3656708	3656722	for	2.79	-
chr2L	19508326	19508352	CG10188	3.72	-
chr2L	6648946	6649030	CG31635	436.47	-
chr2L	2161010	2161233	aop	4.63	-
chr2L	2161010	2161233	CG15382	4.63	-
chr2L	2109726	2109819	CG12674	136.71	-
chr2L	2109726	2109819	dpr3	136.71	-
chr2L	2109726	2109819	lncRNA:CR44055	136.71	-
chr2L	2109726	2109819	lncRNA:CR44808	136.71	-
chr2L	14233579	14233648	Dyrk2	1972.6	-
chr2L	12423323	12423334	vir-1	453.6	-
chr2L	8239075	8239692	Pvr	37518.03	-
chr2L	9521440	9521495	CG31883	107503573.75	+
chr2L	9521440	9521495	Oatp30B	107503573.75	+
chr2L	18122588	18122920	CG5758	3.1	+
chr2L	18122588	18122920	CG31785	3.1	+
chr2L	5127057	5139015	snoRNA:Psi28S-2263	421154.1	+
chr2L	5127057	5139015	snoRNA:Psi18S-525k	421154.1	+
chr2L	5127057	5139015	Msp300	421154.1	+
chr2L	10474148	10474282	RluA-1	1000000000000.0	-
chr2L	19003736	19003879	CG31793	73.51	+
chr2L	19003736	19003879	snoRNA:Me28S-A2113	73.51	+
chr2L	19003736	19003879	RpL30	73.51	+
chr2L	7382175	7382661	ninaC	1000000000000.0	+
chr2L	16168471	16168557	Ca-alpha1D	1000000000000.0	+
chr2L	16168471	16168557	asRNA:CR43806	1000000000000.0	+
chr2L	21237346	21237420	Hr39	1076.65	+
chr2L	20918639	20918799	CG14401	1000000000000.0	-
chr2L	20918639	20918799	sky	1000000000000.0	-
chr2L	20918639	20918799	CR33317	1000000000000.0	-
chr2L	20918639	20918799	asRNA:CR44981	1000000000000.0	-
chr2L	10217341	10217353	Npc1a	1000000000000.0	-
chr2L	21206727	21206731	clumsy	2.5	+
chr2L	8362039	8362284	CG7627	38.21	-
chr2L	14996714	14997271	mol	74667693.25	-
chr2L	5337751	5337841	fusl	37.02	-
chr2L	15114213	15114234	stc	10.8	+
chr2L	10968105	10968134	CG33129	6.41	-
chr2L	9698702	9699115	Pka-C1	1000000000000.0	-
chr2L	8950770	8950978	C1GalTA	129022101.18	-
chr2L	9908308	9908425	CG13124	1000000000000.0	-
chr2L	6647422	6648946	CG31635	1000000000000.0	-
chr2L	10399676	10399712	Cnot4	6.01	+
chr2L	16532459	16532721	CG5953	2.82	-
chr2L	16532459	16532721	snoRNA:Me28S-C1237	2.82	-
chr2L	12165585	12165592	CG31760	2.31	+
chr2L	12165585	12165592	ZnT33D	2.31	+
chr2L	12165585	12165592	CG31861	2.31	+
chr2L	4906636	4906699	CG3036	2.09	-
chr2L	4906636	4906699	snsl	2.09	-
chr2L	6724084	6724177	Liprin-alpha	2.91	+
chr2L	21309580	21310001	Mondo	1000000000000.0	-
chr2L	21309580	21310001	Gr39a	1000000000000.0	-
chr2L	2752837	2752840	Cwc25	1000000000000.0	+
chr2L	2752837	2752840	Bacc	1000000000000.0	+
chr2L	2752837	2752840	Pgk	1000000000000.0	+
chr2L	2752837	2752840	lncRNA:CR44772	1000000000000.0	+
chr2L	8428067	8429462	grk	8.56	+
chr2L	8428067	8429462	Akap200	8.56	+
chr2L	231948	231963	CG13693	937.85	-
chr2L	231948	231963	snoRNA:kis-a	937.85	-
chr2L	231948	231963	lncRNA:CR44218	937.85	-
chr2L	231948	231963	lncRNA:CR44220	937.85	-
chr2L	231948	231963	lncRNA:CR44221	937.85	-
chr2L	231948	231963	lncRNA:CR44222	937.85	-
chr2L	231948	231963	kis	937.85	-
chr2L	15552809	15552873	kek3	21.78	+
chr2L	58959	59190	Cda5	36.28	-
chr2L	58959	59190	lncRNA:CR46254	36.28	-
chr2L	5006384	5006428	Rtnl1	34.92	-
chr2L	3507766	3508054	tim	58222.01	-
chr2L	16767941	16767959	Mhc	3.24	+
chr2L	19530090	19530269	CG10137	6.53	-
chr2L	19530090	19530269	CG10165	6.53	-
chr2L	21618496	21618709	CG2201	80.54	-
chr2R	12664985	12665700	nemy	1000000000000.0	-
chr2R	13167789	13167825	GLaz	76.37	-
chr2R	8145642	8145752	kermit	3.23	-
chr2R	8145642	8145752	Lpin	3.23	-
chr2R	22317737	22317776	Gp150	1000000000000.0	+
chr2R	22317737	22317776	lncRNA:CR44756	1000000000000.0	+
chr2R	24917481	24917529	Tpc2	4.14	+
chr2R	24917481	24917529	pain	4.14	+
chr2R	24917481	24917529	RpL41	4.14	+
chr2R	24917481	24917529	NaCP60E	4.14	+
chr2R	19172888	19172921	CG10737	2.45	+
chr2R	14962695	14962817	CG10257	69.61	-
chr2R	14962695	14962817	aPKC	69.61	-
chr2R	9528627	9528633	brp	11.46	+
chr2R	18658076	18658080	Ntan1	129911253982.07	-
chr2R	5782299	5782777	ZnT41F	1000000000000.0	-
chr2R	2520579	2522393	MFS17	1000000000000.0	-
chr2R	5702216	5702293	vlc	19.37	+
chr2R	9753839	9753977	trpl	1000000000000.0	+
chr2R	9753839	9753977	CG1690	1000000000000.0	+
chr2R	22110188	22110206	mei-S332	17.5	-
chr2R	22110188	22110206	CG30280	17.5	-
chr2R	22110188	22110206	CG30281	17.5	-
chr2R	22110188	22110206	Vrp1	17.5	-
chr2R	2521441	2522393	MFS17	1000000000000.0	-
chr2R	22561899	22561919	px	17.18	-
chr2R	22561899	22561919	gas	17.18	-
chr2R	10052635	10052919	Def	3526.53	+
chr2R	10052635	10052919	PIG-N	3526.53	+
chr2R	10052635	10052919	magu	3526.53	+
chr2R	10052635	10052919	lncRNA:CR44298	3526.53	+
chr2R	13167789	13167886	GLaz	177.08	-
chr2R	18998423	18998909	snoRNA:abba-a	1000000000000.0	+
chr2R	18998423	18998909	tn	1000000000000.0	+
chr2R	25074037	25075242	gol	1000000000000.0	-
chr2R	25074037	25075242	tRNA:Ala-CGC-1-1	1000000000000.0	-
chr2R	25074037	25075242	tRNA:Ala-CGC-1-2	1000000000000.0	-
chr2R	25074037	25075242	tRNA:Ala-CGC-1-3	1000000000000.0	-
chr2R	14962695	14962887	CG10257	67428.82	-
chr2R	14962695	14962887	aPKC	67428.82	-
chr2R	5702187	5702388	vlc	6.2	+
chr2R	13827037	13827409	CG6329	1000000000000.0	+
chr2R	7476247	7476464	Aldh-III	901000961.16	-
chr2R	13826481	13826585	CG6329	1000000000000.0	+
chr2R	16115758	16115762	Asph	5.14	+
chr2R	14276406	14276526	Ih	55427605415.43	+
chr2R	9753839	9753852	trpl	3.28	+
chr2R	9753839	9753852	CG1690	3.28	+
chr2R	9753852	9753977	trpl	25100.2	+
chr2R	9753852	9753977	CG1690	25100.2	+
chr2R	19155914	19156367	ena	9.33	+
chr2R	19155914	19156367	lncRNA:CR43399	9.33	+
chr2R	13826481	13826517	CG6329	2.58	+
chr2R	10087604	10087768	sut4	2.54	+
chr2R	10087604	10087768	CG2269	2.54	+
chr2R	24581364	24581368	pio	9.84	+
chr2R	4823905	4824111	CG17528	57.61	-
chr2R	13954644	13954861	CG33155	2.7	+
chr2R	13954644	13954861	AGO1	2.7	+
chr2R	7476247	7476889	Aldh-III	6.69	-
chr2R	21398887	21399175	Sdc	74042.31	-
chr2R	21398887	21399175	Acox57D-d	74042.31	-
chr2R	2520579	2521441	MFS17	1000000000000.0	-
chr2R	7710063	7710351	CG1941	4.68	+
chr2R	9185217	9186116	Rab32	1000000000000.0	-
chr2R	9185217	9186116	lncRNA:CR44284	1000000000000.0	-
chr2R	13167789	13167903	GLaz	5.51	-
chr2R	23392981	23393364	CG3530	2.34	-
chr2R	23392981	23393364	eIF2Bdelta	2.34	-
chr2R	24767639	24767954	GstE12	118.03	-
chr2R	24767639	24767954	CG3894	118.03	-
chr2R	7646426	7647677	Rpt1	11.7	+
chr2R	7646426	7647677	CG17985	11.7	+
chr2R	7646426	7647677	CG30491	11.7	+
chr2R	7646426	7647677	CG43340	11.7	+
chr2R	7646426	7647677	asRNA:CR45131	11.7	+
chr2R	5782299	5782715	ZnT41F	26.08	-
chr2R	12665700	12665745	nemy	8.55	-
chr2R	24008701	24009571	Unc-89	2.15	-
chr2R	5702187	5702216	vlc	13.7	+
chr2R	18998387	18998423	snoRNA:abba-a	2.78	+
chr2R	18998387	18998423	tn	2.78	+
chr2R	14753951	14753987	CG10151	2.12	-
chr2R	5782715	5782777	ZnT41F	572464.52	-
chr2R	11964555	11966245	exp	3.85	+
chr2R	11964555	11966245	PI31	3.85	+
chr2R	7663934	7663963	CG2065	3.03	+
chr2R	8615249	8615263	Cirl	241839209225.3	+
chr2R	21398887	21399175	Sdc	39.5	-
chr2R	21398887	21399175	Acox57D-d	39.5	-
chr2R	11289068	11289670	dare	8673023.46	-
chr2R	11289068	11289670	Fbl6	8673023.46	-
chr2R	11289068	11289670	CG18335	8673023.46	-
chr2R	11289068	11289670	CG30033	8673023.46	-
chr2R	24638426	24638467	CG13594	1282050151.58	-
chr2R	24638426	24638467	snoRNA:Me18S-G393	1282050151.58	-
chr2R	5702293	5702388	vlc	1000000000000.0	+
chr2R	18425034	18425076	CG5174	1000000000000.0	+
chr2R	22729101	22729132	jbug	2.15	-
chr2R	19425146	19425238	CalpA	1000000000000.0	+
chr2R	13824284	13824471	fl(2)d	78006625942.72	-
chr2R	23909809	23909833	kcc	7.34	+
chr2R	23909809	23909833	asRNA:CR44806	7.34	+
chr2R	13826517	13826585	CG6329	1000000000000.0	+
chr2R	11289393	11289670	dare	1000000000000.0	-
chr2R	11289393	11289670	Fbl6	1000000000000.0	-
chr2R	11289393	11289670	CG18335	1000000000000.0	-
chr2R	11289393	11289670	CG30033	1000000000000.0	-
chr2R	16338421	16338436	Hmgs	2481.24	+
chr2R	16338421	16338436	Vha44	2481.24	+
chr2R	18998387	18998909	snoRNA:abba-a	1000000000000.0	+
chr2R	18998387	18998909	tn	1000000000000.0	+
chr2R	10873854	10874571	CG30015	2032335.05	-
chr2R	10873854	10874571	lncRNA:CR44302	2032335.05	-
chr2R	10873854	10874571	asRNA:CR45136	2032335.05	-
chr2R	21217653	21217728	Ugt49C1	8321058.67	-
chr2R	9441192	9441507	ced-6	11.86	-
chr2R	22931166	22931280	CG3788	1000000000000.0	+
chr2R	22931166	22931280	ReepA	1000000000000.0	+
chr2R	25168018	25168120	CG34038	3.01	+
chr2R	21293789	21293874	RpL29	2.3	+
chr2R	21293789	21293874	CG9752	2.3	+
chr2R	22137026	22137208	a	884105.67	+
chr2R	22137026	22137208	gom	884105.67	+
chr2R	22137026	22137208	CG11269	884105.67	+
chr2R	22137026	22137208	CG3045	884105.67	+
chr2R	22137026	22137208	CG34206	884105.67	+
chr2R	5702187	5702293	vlc	36401.94	+
chr2R	10099738	10099850	14-3-3zeta	1000000000000.0	+
chr2R	19432596	19433502	Fak	50.06	-
chr2R	7709935	7710351	CG1941	3.26	+
chr2R	14907025	14907488	Kank	1000000000000.0	-
chr2R	14907025	14907488	Cyp317a1	1000000000000.0	-
chr3L	21523298	21523400	CG7611	19.5	+
chr3L	6702863	6703320	SP1173	1000000000000.0	-
chr3L	246795	246886	E(bx)	3.47	-
chr3L	347658	347779	mth	3.11	+
chr3L	347658	347779	mthl9	3.11	+
chr3L	347658	347779	mthl10	3.11	+
chr3L	347658	347779	Ptpmeg	3.11	+
chr3L	21523298	21523605	CG7611	659942.97	+
chr3L	13008873	13008877	CG14117	2.29	+
chr3L	13008873	13008877	Cul6	2.29	+
chr3L	21523400	21523627	CG7611	247410.77	+
chr3L	1034498	1034763	trio	1000000000000.0	-
chr3L	1034498	1034763	CG9205	1000000000000.0	-
chr3L	1034498	1034763	lncRNA:CR45811	1000000000000.0	-
chr3L	12390497	12391323	Ncc69	1000000000000.0	-
chr3L	12390497	12391323	lncRNA:CR45824	1000000000000.0	-
chr3L	10696567	10696579	NijA	53.04	-
chr3L	4533320	4533525	CG11353	10.02	+
chr3L	132055	132530	Pdk1	15138.5	+
chr3L	132055	132530	lncRNA:CR45805	15138.5	+
chr3L	14763262	14763434	CG9384	12.07	+
chr3L	14763262	14763434	CG17173	12.07	+
chr3L	2586266	2586403	msn	12209.63	-
chr3L	14536039	14536055	CG9592	3.04	-
chr3L	14536039	14536055	CG4613	3.04	-
chr3L	14536039	14536055	bbg	3.04	-
chr3L	14536039	14536055	lncRNA:CR46031	3.04	-
chr3L	14536039	14536055	lncRNA:CR46032	3.04	-
chr3L	21523298	21524067	CG7611	1000000000000.0	+
chr3L	11215951	11215987	CG42671	1000000000000.0	+
chr3L	11215951	11215987	asRNA:CR46050	1000000000000.0	+
chr3L	11534341	11534390	CG7394	14062012.08	-
chr3L	11534341	11534390	Mob2	14062012.08	-
chr3L	14427268	14427272	CG9592	3.58	-
chr3L	14427268	14427272	CG4613	3.58	-
chr3L	14427268	14427272	bbg	3.58	-
chr3L	14427268	14427272	lncRNA:CR46031	3.58	-
chr3L	14427268	14427272	lncRNA:CR46032	3.58	-
chr3L	21523627	21524067	CG7611	17.31	+
chr3L	2488890	2489009	CG16762	17.7	+
chr3L	2488890	2489009	Cyp4d20	17.7	+
chr3L	2488890	2489009	CG1146	17.7	+
chr3L	2488890	2489009	Mzt1	17.7	+
chr3L	2488890	2489009	Svil	17.7	+
chr3L	21523605	21524067	CG7611	5538187.24	+
chr3L	21523229	21524067	CG7611	1000000000000.0	+
chr3L	21523400	21523605	CG7611	901.66	+
chr3L	7979173	7979680	nmo	2.49	+
chr3L	246383	246795	E(bx)	1259.04	-
chr3L	11215814	11215987	CG42671	1000000000000.0	+
chr3L	11215814	11215987	asRNA:CR46050	1000000000000.0	+
chr3L	11215810	11215987	CG42671	1000000000000.0	+
chr3L	11215810	11215987	asRNA:CR46050	1000000000000.0	+
chr3L	10688780	10688843	simj	12.6	+
chr3L	20434245	20434302	mRpL15	3.0	+
chr3L	20434245	20434302	Psn	3.0	+
chr3L	17487189	17487200	Oatp74D	4.5	+
chr3L	17487189	17487200	edin	4.5	+
chr3L	21523229	21523400	CG7611	10.11	+
chr3L	11215810	11215951	CG42671	118441.15	+
chr3L	11215810	11215951	asRNA:CR46050	118441.15	+
chr3L	20497425	20498464	CG18281	752310796.08	+
chr3L	20497425	20498464	CG17637	752310796.08	+
chr3L	20497425	20498464	CG5078	752310796.08	+
chr3L	20497425	20498464	CG32425	752310796.08	+
chr3L	21523229	21523605	CG7611	1000000000000.0	+
chr3L	18626076	18626291	MYPT-75D	370576279.29	+
chr3L	9813927	9813961	Ilp5	383826.03	+
chr3L	9813927	9813961	CG43897	383826.03	+
chr3L	4025668	4025847	Mul1	8.13	-
chr3L	4025668	4025847	CG11594	8.13	-
chr3L	8966983	8966992	CG5021	5.76	+
chr3L	21523400	21524067	CG7611	1000000000000.0	+
chr3L	2163691	2163740	CG15822	578.53	-
chr3L	4379931	4380309	DopEcR	48980.48	-
chr3L	4379931	4380309	lncRNA:CR44360	48980.48	-
chr3L	9813922	9813961	Ilp5	679374025.94	+
chr3L	9813922	9813961	CG43897	679374025.94	+
chr3L	11789922	11789970	Pi3K68D	4.95	-
chr3L	11789922	11789970	CG14131	4.95	-
chr3L	246428	246795	E(bx)	37.8	-
chr3L	16496053	16496139	st	338.31	-
chr3L	16496053	16496139	aos	338.31	-
chr3L	16496053	16496139	CG33158	338.31	-
chr3L	16496053	16496139	CG42514	338.31	-
chr3L	16496053	16496139	dsx-c73A	338.31	-
chr3L	16496053	16496139	CG43373	338.31	-
chr3L	4384627	4384887	slow	148885.86	+
chr3L	15566153	15566799	dop	561713260015.78	+
chr3L	21523298	21523627	CG7611	2788173488.22	+
chr3L	3071189	3071307	CG11486	2.3	+
chr3L	18864906	18865258	lncRNA:CR45387	4.05	-
chr3L	18864906	18865258	lncRNA:CR45388	4.05	-
chr3L	9813922	9813927	Ilp5	5.17	+
chr3L	9813922	9813927	CG43897	5.17	+
chr3L	16916424	16916446	CG32170	70590970.75	+
chr3L	16916424	16916446	Lmpt	70590970.75	+
chr3L	16916424	16916446	lncRNA:CR45898	70590970.75	+
chr3L	11215814	11215951	CG42671	277276236.83	+
chr3L	11215814	11215951	asRNA:CR46050	277276236.83	+
chr3L	9759948	9760109	CG42268	7.59	-
chr3L	9759948	9760109	lncRNA:CR44348	7.59	-
chr3L	21523229	21523627	CG7611	52463.96	+
chr3L	370906	370924	trh	12.5	-
chr3L	11708392	11708408	CG11658	5.46	-
chr3L	20434245	20434344	mRpL15	47.43	+
chr3L	20434245	20434344	Psn	47.43	+
chrX	22855043	22855155	fog	3.39	-
chrX	22855043	22855155	CG42346	3.39	-
chrX	22855043	22855155	lncRNA:CR43656	3.39	-
chrX	22855043	22855155	CG34334	3.39	-
chrX	9109694	9109756	AP-1gamma	1000000000000.0	+
chrX	11695279	11695384	PhKgamma	7.95	+
chrX	11695279	11695384	CG2444	7.95	+
chrX	15795810	15795965	CG8974	376342.77	-
chrX	16004985	16005622	vap	1000000000000.0	-
chrX	9109756	9109987	AP-1gamma	1000000000000.0	+
chrX	18638246	18639464	Rip11	425157.88	-
chrX	18137365	18137421	ari-1	17.89	-
chrX	17643014	17643023	RhoGAPp190	2.17	-
chrX	9109694	9109987	AP-1gamma	1000000000000.0	+
chrX	14839423	14839535	pdgy	2.04	+
chrX	14839423	14839535	CG12539	2.04	+
chrX	14839423	14839535	CG9522	2.04	+
chrX	14839423	14839535	CG9521	2.04	+
chrX	14839423	14839535	CG9519	2.04	+
chrX	14839423	14839535	CG9518	2.04	+
chrX	14839423	14839535	CG9514	2.04	+
chrX	14839423	14839535	CG9512	2.04	+
chrX	14839423	14839535	fiz	2.04	+
chrX	14839423	14839535	CG14406	2.04	+
chrX	14839423	14839535	CG12398	2.04	+
chrX	14839423	14839535	Eo	2.04	+
chrX	14839423	14839535	CG9503	2.04	+
chrX	14839423	14839535	CG32591	2.04	+
chrX	14839423	14839535	Flo2	2.04	+
chrX	14839423	14839535	lncRNA:CR44831	2.04	+
chrX	18137421	18137576	ari-1	15.24	-
chrX	13762830	13762945	rdgB	1000000000000.0	+
chrX	19580996	19581013	CG14218	5.66	-
chrX	16005320	16005622	vap	377793731.55	-
chrX	13596376	13596379	up	923.77	-
chrX	18137365	18137576	ari-1	1772.63	-
chrX	9336925	9336994	Zdhhc8	10.16	-
chrX	9336925	9336994	CG34450	10.16	-
chrX	15892440	15892581	shi	126.72	+
chrX	9499874	9499886	BCL7-like	17.83	-
chrX	9499874	9499886	mgl	17.83	-
chrX	9499874	9499886	CG44815	17.83	-
chrX	15892360	15892569	shi	1000000000000.0	+
chrX	8091925	8091961	UbcE2H	3751.7	-
chrX	10325633	10325814	alpha-Man-Ia	14461270.95	-
chrX	8905902	8905910	e(r)	5.14	-
chrX	15892417	15892581	shi	1000000000000.0	+
chrX	19621777	19622203	Naa20A	9.8	-
chrX	15795810	15795893	CG8974	1000000000000.0	-
chrX	5082417	5082891	CG32767	2.26	-
chrX	10325633	10325791	alpha-Man-Ia	1000000000000.0	-
chrX	15892251	15892581	shi	1000000000000.0	+
chrX	5764069	5764094	MAPk-Ak2	476.75	-
chrX	2029775	2029841	Actn	1000000000000.0	-
chrX	2029775	2029841	usp	1000000000000.0	-
chrX	2029775	2029841	Sik2	1000000000000.0	-
chrX	2029775	2029841	moody	1000000000000.0	-
chrX	2029775	2029841	CG4313	1000000000000.0	-
chrX	2029775	2029841	CG4325	1000000000000.0	-
chrX	2029775	2029841	east	1000000000000.0	-
chrX	5082417	5082882	CG32767	2.6	-
chrX	4427352	4427539	bi	1000000000000.0	+
chrX	4427352	4427539	rb	1000000000000.0	+
chrX	4427352	4427539	CG3556	1000000000000.0	+
chrX	4427352	4427539	CHOp24	1000000000000.0	+
chrX	4427352	4427539	CG3568	1000000000000.0	+
chrX	4427352	4427539	Usf	1000000000000.0	+
chrX	4427352	4427539	CG15912	1000000000000.0	+
chrX	4427352	4427539	CG11436	1000000000000.0	+
chrX	4427352	4427539	CG3527	1000000000000.0	+
chrX	4427352	4427539	CG11444	1000000000000.0	+
chrX	4427352	4427539	lncRNA:CR32773	1000000000000.0	+
chrX	9355987	9356115	Zdhhc8	2.04	-
chrX	9355987	9356115	CG34450	2.04	-
chrX	5082522	5082882	CG32767	3.46	-
chrX	14749285	14749348	NetB	2.65	-
chrX	14749285	14749348	CG43088	2.65	-
chrX	14749285	14749348	hog	2.65	-
chrX	2469605	2469798	z	2.34	-
chrX	2469605	2469798	boi	2.34	-
chrX	11053034	11053073	CG1552	1000000000000.0	-
chrX	15835287	15835444	Chc	338.27	-
chrX	16005320	16005622	vap	11.7	-
chrX	15892360	15892581	shi	1000000000000.0	+
chrX	16450501	16450600	eIF4H1	16.7	+
chrX	21374740	21374821	slgA	10.17	+
chrX	10763151	10764170	Tango5	2.6	-
chrX	15892360	15892417	shi	169097.3	+
chrX	18093622	18094097	RhoGAP16F	155381.81	+
chrX	15892417	15892440	shi	3.58	+
chrX	12942847	12942856	fne	3.14	+
chrX	11983836	11983846	cac	2.41	-
chrX	8178879	8178976	sdt	156226.09	+
chrX	8051359	8051371	fs(1)h	2.01	-
chrX	15835228	15835444	Chc	78.58	-
chrX	14828661	14829136	CG14408	7.78	-
chrX	15723124	15723157	HUWE1	2.88	+
chrX	15892251	15892569	shi	1000000000000.0	+
chrX	15795810	15796002	CG8974	564212.9	-
chrX	9084169	9084175	APC4	4.11	+
chrX	10070497	10070561	CG15312	3.8	-
chrX	10070497	10070561	Gr9a	3.8	-
chrX	5082417	5083001	CG32767	86.94	-
chrX	11696145	11696311	PhKgamma	15.11	+
chrX	11696145	11696311	CG2444	15.11	+
chrX	5082891	5083001	CG32767	24.64	-
chrX	19866242	19866269	Hers	2.43	+
chrX	19866242	19866269	amn	2.43	+
chrX	5082522	5083001	CG32767	134.2	-
chrX	13371060	13371261	CG1640	3.47	+
chrX	19621768	19622203	Naa20A	4.46	-
chrX	16004985	16005320	vap	26.32	-
chrX	15835338	15835444	Chc	3.99	-
chrX	13762830	13762868	rdgB	15.73	+
chrX	10473169	10473328	CG2889	39.59	-
chrX	10473169	10473328	Neb-cGP	39.59	-
chrX	10473169	10473328	nocte	39.59	-
chrX	5746772	5747102	IntS6	2.05	-
chrX	13762868	13762945	rdgB	1000000000000.0	+
chrX	21628844	21628920	DIP1	2.4	-
chrX	21628848	21628920	DIP1	2.11	-
chrX	5082522	5082891	CG32767	3.01	-
chrX	17302507	17302786	Fim	5.45	+
chrX	17302507	17302786	CG8915	5.45	+
chrX	17302507	17302786	CG8675	5.45	+
chrX	17302507	17302786	CG5445	5.45	+
chrX	17302507	17302786	f	5.45	+
chrX	17302507	17302583	Fim	43.26	+
chrX	17302507	17302583	CG8915	43.26	+
chrX	17302507	17302583	CG8675	43.26	+
chrX	17302507	17302583	CG5445	43.26	+
chrX	17302507	17302583	f	43.26	+
chrX	15892251	15892440	shi	1000000000000.0	+
chrX	15892251	15892417	shi	1000000000000.0	+
chrX	10473169	10473426	CG2889	12.88	-
chrX	10473169	10473426	Neb-cGP	12.88	-
chrX	10473169	10473426	nocte	12.88	-
chrX	11674902	11675026	Ptp10D	8.56	+
chrX	15892440	15892569	shi	5775.29	+
chrX	15892417	15892569	shi	1000000000000.0	+
chrX	18515682	18516294	HisRS	40.2	+
chrX	18515682	18516294	CG6481	40.2	+
chrX	18515682	18516294	CG15042	40.2	+
chrX	18515682	18516294	CG15047	40.2	+
chrX	18515682	18516294	tRNA:Pro-CGG-2-1	40.2	+
chrX	18515682	18516294	Bx	40.2	+
chrX	4707973	4708168	Proc-R	1002.7	+
chrX	687009	687126	sdk	4.17	+
chrX	687009	687126	CG13362	4.17	+
chrX	687009	687126	CG13361	4.17	+
chrX	687009	687126	CG5254	4.17	+
chrX	5662662	5662823	OtopLc	75.89	-
chrX	15892251	15892360	shi	1000000000000.0	+
chrX	10325676	10325784	alpha-Man-Ia	4735882.64	-
chr3R	19463639	19463681	Scsalpha2	13.8	+
chr3R	19463639	19463681	CG15025	13.8	+
chr3R	19463639	19463681	Dys	13.8	+
chr3R	26980702	26980888	CG14253	67688.63	+
chr3R	26980702	26980888	CG31075	67688.63	+
chr3R	7068089	7068094	CG1965	12.67	+
chr3R	7068089	7068094	Ufl1	12.67	+
chr3R	11993132	11993249	mfas	1000000000000.0	-
chr3R	19095021	19095074	ATPsynD	3.58	+
chr3R	7093537	7093605	lncRNA:CR43685	88.71	-
chr3R	18049111	18049230	htl	57.87	-
chr3R	11451067	11451089	PGRP-LB	2.63	-
chr3R	11451067	11451089	CG17230	2.63	-
chr3R	11451067	11451089	sals	2.63	-
chr3R	5323439	5323665	mtd	1000000000000.0	-
chr3R	5323439	5323665	Tim17b1	1000000000000.0	-
chr3R	5323439	5323665	CG31538	1000000000000.0	-
chr3R	19569271	19569672	Scsalpha2	7441.02	+
chr3R	19569271	19569672	CG15025	7441.02	+
chr3R	19569271	19569672	Dys	7441.02	+
chr3R	15901010	15901208	glob1	1000000000000.0	-
chr3R	21373298	21373331	mod(mdg4)	3.68	-
chr3R	20309630	20309666	CG42668	60659.99	+
chr3R	16377185	16377194	ss	2.28	-
chr3R	5323439	5323692	mtd	1000000000000.0	-
chr3R	5323439	5323692	Tim17b1	1000000000000.0	-
chr3R	5323439	5323692	CG31538	1000000000000.0	-
chr3R	27581589	27582002	wdb	1000000000000.0	-
chr3R	5776925	5776952	CG2082	3.31	-
chr3R	5776925	5776952	jagn	3.31	-
chr3R	5776925	5776952	Sec8	3.31	-
chr3R	30532644	30532982	tmod	32.31	+
chr3R	30532644	30532982	CG34155	32.31	+
chr3R	7886443	7886596	CG17816	1000000000000.0	-
chr3R	7886443	7886596	lncRNA:CR46127	1000000000000.0	-
chr3R	4659676	4659893	CG33927	8.6	+
chr3R	4659676	4659893	smash	8.6	+
chr3R	4659676	4659893	lncRNA:CR44156	8.6	+
chr3R	4659676	4659893	lncRNA:CR44157	8.6	+
chr3R	22727101	22727491	Takl2	5.14	+
chr3R	22727101	22727491	CG45049	5.14	+
chr3R	23221762	23221846	fzo	45.06	-
chr3R	23221762	23221846	cnc	45.06	-
chr3R	23221762	23221846	Irk1	45.06	-
chr3R	18658760	18659254	CG14304	6.44	-
chr3R	18658760	18659254	CG14305	6.44	-
chr3R	18658760	18659254	CG7695	6.44	-
chr3R	18658760	18659254	CG14301	6.44	-
chr3R	18658760	18659254	CG31224	6.44	-
chr3R	18658760	18659254	tRNA:Pro-TGG-1-5	6.44	-
chr3R	18658760	18659254	qin	6.44	-
chr3R	30532661	30532982	tmod	28.37	+
chr3R	30532661	30532982	CG34155	28.37	+
chr3R	22356749	22356798	Sar1	497371.49	+
chr3R	20538453	20538545	Stat92E	2.86	-
chr3R	13430098	13430193	yrt	96.9	-
chr3R	29897205	29897229	CG31038	2.21	+
chr3R	7886443	7886536	CG17816	1000000000000.0	-
chr3R	7886443	7886536	lncRNA:CR46127	1000000000000.0	-
chr3R	20978248	20979120	Calx	4.73	+
chr3R	20978248	20979120	Alp5	4.73	+
chr3R	20978248	20979120	CG43446	4.73	+
chr3R	30601201	30601417	CG2246	2901.65	-
chr3R	30601201	30601417	CG31019	2901.65	-
chr3R	27581681	27582002	wdb	1000000000000.0	-
chr3R	4659825	4659893	CG33927	36.66	+
chr3R	4659825	4659893	smash	36.66	+
chr3R	4659825	4659893	lncRNA:CR44156	36.66	+
chr3R	4659825	4659893	lncRNA:CR44157	36.66	+
chr3R	7886536	7886596	CG17816	1000000000000.0	-
chr3R	7886536	7886596	lncRNA:CR46127	1000000000000.0	-
chr3R	11243489	11243782	CG17734	20.52	-
chr3R	5609632	5609650	Rga	4.42	-
chr3R	5609632	5609650	asRNA:ASTR	4.42	-
chr3R	26536397	26536531	scrib	1623.8	+
chr3R	26536397	26536531	lncRNA:CR46084	1623.8	+
chr3R	26536397	26536592	scrib	53.84	+
chr3R	26536397	26536592	lncRNA:CR46084	53.84	+
chr3R	16158295	16158306	CG6006	4.83	+
chr3R	16158295	16158306	asRNA:CR43472	4.83	+
chr3R	4659676	4659825	CG33927	3.17	+
chr3R	4659676	4659825	smash	3.17	+
chr3R	4659676	4659825	lncRNA:CR44156	3.17	+
chr3R	4659676	4659825	lncRNA:CR44157	3.17	+
chr3R	16158295	16158313	CG6006	3.84	+
chr3R	16158295	16158313	asRNA:CR43472	3.84	+
chr3R	26536397	26536601	scrib	682.2	+
chr3R	26536397	26536601	lncRNA:CR46084	682.2	+
chr3R	12595395	12595561	Octbeta2R	1000000000000.0	-
chr3R	6478424	6478685	CG15186	4.71	+
chr3R	15935584	15935912	Sap47	34313.69	+
chr3R	10889066	10889073	CG6621	20.22	-
chr3R	10889066	10889073	Leash	20.22	-
chr3R	10889066	10889073	Adk3	20.22	-
chr3R	8166732	8167371	grn	2.65	-
chr3R	29927517	29927797	CG15522	3.72	+
chr3R	29927517	29927797	alpha-Man-Ic	3.72	+
chr3R	15954234	15954255	Sap47	48544266753.29	+
chr3R	22356798	22357047	Sar1	16.34	+
chr3R	4308427	4308454	Vps24	2.49	+
chr3R	5323439	5323739	mtd	1000000000000.0	-
chr3R	5323439	5323739	Tim17b1	1000000000000.0	-
chr3R	5323439	5323739	CG31538	1000000000000.0	-
chr3R	4282314	4282482	Nepl11	2.82	+
chr3R	4282314	4282482	cpx	2.82	+
chr3R	26536397	26536501	scrib	1968.46	+
chr3R	26536397	26536501	lncRNA:CR46084	1968.46	+
chr3R	26980876	26981101	CG14253	14.28	+
chr3R	26980876	26981101	CG31075	14.28	+
chr3R	6491534	6491981	CG15186	3.46	+
chr3R	17380051	17380135	Brf	3.73	+
chr3R	17380051	17380135	lncRNA:CR43196	3.73	+
chr3R	17380051	17380135	lute	3.73	+
chr3R	8822125	8822173	CG8369	2386.89	+
chr3R	30532644	30532661	tmod	14.7	+
chr3R	30532644	30532661	CG34155	14.7	+
chr3R	18658526	18659254	CG14304	63.28	-
chr3R	18658526	18659254	CG14305	63.28	-
chr3R	18658526	18659254	CG7695	63.28	-
chr3R	18658526	18659254	CG14301	63.28	-
chr3R	18658526	18659254	CG31224	63.28	-
chr3R	18658526	18659254	tRNA:Pro-TGG-1-5	63.28	-
chr3R	18658526	18659254	qin	63.28	-
chr3R	4393704	4393828	CG14646	2.89	-
chr3R	4393704	4393828	asRNA:CR46139	2.89	-
chr3R	21632133	21632924	E2f1	50.64	-
chr3R	21632133	21632924	lncRNA:CR46056	50.64	-
chr3R	9371015	9372377	FER	970.47	-
chr3R	9371015	9372377	Srr	970.47	-
chr3R	9371015	9372377	asRNA:CR46145	970.47	-
chr4	659560	659878	gw	7090975.47	-
chr4	359980	360284	Hcf	2.59	+
chr4	445648	447035	CaMKI	17.92	+
chr4	129555	129670	Ank	471129.46	-
chr4	359980	360358	Hcf	4.95	+
chr4	695214	695697	myo	1000000000000.0	-
chr4	305696	305732	Syt7	27.13	-
chr4	558269	558300	Pur-alpha	6.11	+
chr4	1246193	1246196	Cadps	7.41	+
chr4	1181368	1181590	pho	3336020936.82	-
chr4	659560	659921	gw	1295477.23	-
