# Supplementary material for: The Drosophila Nab2 RNA binding protein inhibits m6A methylation and male-specific splicing of Sex lethal transcript in female neuronal tissue
Source: eLife. 2023 Jul 17;12:e64904. doi: 10.7554/eLife.64904 (PMC10351920; doi:10.7554/eLife.64904)
Supplement: Table 1—source data 1. — Abbreviations: A3’SS, alternative 3′ splice site; A5’SS, alternative 5′ splice site; MEE, mutually exclusive exon; RI, retained intron; SE, skipped exon. [file elife-64904-table1-data1.zip › Table 3 - female MEE_significant.bed]

chr2L	16778005	16778122	Mhc	1000000000000.0	+
chr2L	16771343	16771446	Mhc	1000000000000.0	+
chr2L	16771343	16771446	Mhc	8768121.65	+
chr2L	12729931	12730151	Pih1D1	1000000000000.0	+
chr2L	12729931	12730151	MRP	1000000000000.0	+
chr2L	111005	111117	Sam-S	34.49	+
chr2L	9825297	9825341	nAChRalpha6	4.46	-
chr2L	9825297	9825341	lncRNA:CR43766	4.46	-
chr2L	7234204	7234341	Ndae1	3095.78	-
chr2L	7234204	7234341	CG43799	3095.78	-
chr2L	7234204	7234341	CG43800	3095.78	-
chr2L	16778390	16778507	Mhc	1000000000000.0	+
chr2L	16777631	16777748	Mhc	5709.34	+
chr2L	16777631	16777748	Mhc	106160487.61	+
chr2L	7234204	7234341	Ndae1	6.62	-
chr2L	7234204	7234341	CG43799	6.62	-
chr2L	7234204	7234341	CG43800	6.62	-
chr2L	16771942	16772045	Mhc	3.02	+
chr2L	7697401	7697581	Tep2	15.98	-
chr2L	12730843	12731066	Pih1D1	6.8	+
chr2L	12730843	12731066	MRP	6.8	+
chr2L	16783833	16783911	Mhc	16.59	+
chr2L	7697977	7698130	Tep2	2.15	-
chr2L	16778005	16778122	Mhc	51.89	+
chr2L	16777631	16777748	Mhc	1000000000000.0	+
chr2L	4456114	4456332	Gs1l	46400.19	-
chr2L	12730843	12731066	Pih1D1	1000000000000.0	+
chr2L	12730843	12731066	MRP	1000000000000.0	+
chr2L	16775683	16775853	Mhc	1000000000000.0	+
chr2L	16775211	16775381	Mhc	1000000000000.0	+
chr2L	12730843	12731066	Pih1D1	1000000000000.0	+
chr2L	12730843	12731066	MRP	1000000000000.0	+
chr2L	16779093	16779210	Mhc	1000000000000.0	+
chr2L	7697401	7697581	Tep2	22.59	-
chr2L	16769147	16769290	Mhc	1000000000000.0	+
chr2L	7697977	7698130	Tep2	2.43	-
chr2L	33845	34288	Cda5	665.1	-
chr2L	33845	34288	lncRNA:CR46254	665.1	-
chr2L	12728021	12728241	Pih1D1	1000000000000.0	+
chr2L	12728021	12728241	MRP	1000000000000.0	+
chr2L	14848005	14848254	CG15279	1000000000000.0	-
chr2L	16778005	16778122	Mhc	1000000000000.0	+
chr2R	7346642	7346929	Dscam1	2.38	-
chr2R	7346642	7346929	asRNA:CR45129	2.38	-
chr2R	7356973	7357096	Dscam1	11.19	-
chr2R	7356973	7357096	asRNA:CR45129	11.19	-
chr2R	7354277	7354400	Dscam1	2.24	-
chr2R	7354277	7354400	asRNA:CR45129	2.24	-
chr2R	7359222	7359345	Dscam1	2.72	-
chr2R	7359222	7359345	asRNA:CR45129	2.72	-
chr2R	7354882	7355005	Dscam1	5.42	-
chr2R	7354882	7355005	asRNA:CR45129	5.42	-
chr2R	7360082	7360205	Dscam1	23.11	-
chr2R	7360082	7360205	asRNA:CR45129	23.11	-
chr2R	17529982	17530134	CG4866	53.48	-
chr2R	17529982	17530134	Patronin	53.48	-
chr2R	7356107	7356230	Dscam1	2.55	-
chr2R	7356107	7356230	asRNA:CR45129	2.55	-
chr2R	7346642	7346929	Dscam1	6.02	-
chr2R	7346642	7346929	asRNA:CR45129	6.02	-
chr2R	7355686	7355809	Dscam1	2.3	-
chr2R	7355686	7355809	asRNA:CR45129	2.3	-
chr2R	16678746	16678856	Idgf6	46562.34	-
chr2R	16678746	16678856	Pgant9	46562.34	-
chr2R	7360082	7360205	Dscam1	49.75	-
chr2R	7360082	7360205	asRNA:CR45129	49.75	-
chr2R	7359667	7359790	Dscam1	4.32	-
chr2R	7359667	7359790	asRNA:CR45129	4.32	-
chr2R	7351916	7352039	Dscam1	2.17	-
chr2R	7351916	7352039	asRNA:CR45129	2.17	-
chr2R	7354882	7355005	Dscam1	11.46	-
chr2R	7354882	7355005	asRNA:CR45129	11.46	-
chr2R	7354277	7354400	Dscam1	3.54	-
chr2R	7354277	7354400	asRNA:CR45129	3.54	-
chr2R	7344664	7344954	Dscam1	2.03	-
chr2R	7344664	7344954	asRNA:CR45129	2.03	-
chr2R	7354882	7355005	Dscam1	2.15	-
chr2R	7354882	7355005	asRNA:CR45129	2.15	-
chr2R	7355901	7356024	Dscam1	18.68	-
chr2R	7355901	7356024	asRNA:CR45129	18.68	-
chr2R	7359667	7359790	Dscam1	2.73	-
chr2R	7359667	7359790	asRNA:CR45129	2.73	-
chr2R	7356107	7356230	Dscam1	2.64	-
chr2R	7356107	7356230	asRNA:CR45129	2.64	-
chr2R	7365943	7366104	Dscam1	3.42	-
chr2R	7365943	7366104	asRNA:CR45129	3.42	-
chr2R	7359222	7359345	Dscam1	2.63	-
chr2R	7359222	7359345	asRNA:CR45129	2.63	-
chr2R	7359667	7359790	Dscam1	3.53	-
chr2R	7359667	7359790	asRNA:CR45129	3.53	-
chr2R	7346642	7346929	Dscam1	5.48	-
chr2R	7346642	7346929	asRNA:CR45129	5.48	-
chr2R	7357789	7357915	Dscam1	2.39	-
chr2R	7357789	7357915	asRNA:CR45129	2.39	-
chr2R	7354882	7355005	Dscam1	2.1	-
chr2R	7354882	7355005	asRNA:CR45129	2.1	-
chr2R	9257410	9258060	Pkn	15813.53	-
chr2R	9257410	9258060	CG2063	15813.53	-
chr2R	9257410	9258060	CG30343	15813.53	-
chr2R	9257410	9258060	CG34141	15813.53	-
chr2R	9257410	9258060	asRNA:CR45132	15813.53	-
chr2R	7359442	7359565	Dscam1	2.26	-
chr2R	7359442	7359565	asRNA:CR45129	2.26	-
chr2R	7346642	7346929	Dscam1	4.99	-
chr2R	7346642	7346929	asRNA:CR45129	4.99	-
chr2R	7360526	7360649	Dscam1	5.4	-
chr2R	7360526	7360649	asRNA:CR45129	5.4	-
chr2R	6933124	6933441	tRNA:Lys-CTT-1-6	3.37	-
chr2R	6933124	6933441	tRNA:Lys-CTT-1-7	3.37	-
chr2R	6933124	6933441	tRNA:Lys-CTT-1-8	3.37	-
chr2R	6933124	6933441	tRNA:Lys-CTT-1-9	3.37	-
chr2R	6933124	6933441	CG3358	3.37	-
chr2R	6933124	6933441	CheB42a	3.37	-
chr2R	6933124	6933441	ppk25	3.37	-
chr2R	6933124	6933441	mim	3.37	-
chr2R	6933124	6933441	CheB42c	3.37	-
chr2R	6933124	6933441	CheB42b	3.37	-
chr2R	7356107	7356230	Dscam1	6.84	-
chr2R	7356107	7356230	asRNA:CR45129	6.84	-
chr2R	7359667	7359790	Dscam1	2.72	-
chr2R	7359667	7359790	asRNA:CR45129	2.72	-
chr2R	7356527	7356650	Dscam1	17.7	-
chr2R	7356527	7356650	asRNA:CR45129	17.7	-
chr2R	7356317	7356440	Dscam1	2.41	-
chr2R	7356317	7356440	asRNA:CR45129	2.41	-
chr2R	7356107	7356230	Dscam1	119.62	-
chr2R	7356107	7356230	asRNA:CR45129	119.62	-
chr2R	7357789	7357915	Dscam1	2.18	-
chr2R	7357789	7357915	asRNA:CR45129	2.18	-
chr2R	7356973	7357096	Dscam1	9.27	-
chr2R	7356973	7357096	asRNA:CR45129	9.27	-
chr2R	7358604	7358727	Dscam1	2.14	-
chr2R	7358604	7358727	asRNA:CR45129	2.14	-
chr2R	7359875	7360007	Dscam1	3.47	-
chr2R	7359875	7360007	asRNA:CR45129	3.47	-
chr2R	6933124	6933927	tRNA:Lys-CTT-1-6	3.15	-
chr2R	6933124	6933927	tRNA:Lys-CTT-1-7	3.15	-
chr2R	6933124	6933927	tRNA:Lys-CTT-1-8	3.15	-
chr2R	6933124	6933927	tRNA:Lys-CTT-1-9	3.15	-
chr2R	6933124	6933927	CG3358	3.15	-
chr2R	6933124	6933927	CheB42a	3.15	-
chr2R	6933124	6933927	ppk25	3.15	-
chr2R	6933124	6933927	mim	3.15	-
chr2R	6933124	6933927	CheB42c	3.15	-
chr2R	6933124	6933927	CheB42b	3.15	-
chr2R	7640832	7646426	Rpt1	123730347316.31	+
chr2R	7640832	7646426	CG17985	123730347316.31	+
chr2R	7640832	7646426	CG30491	123730347316.31	+
chr2R	7640832	7646426	CG43340	123730347316.31	+
chr2R	7640832	7646426	asRNA:CR45131	123730347316.31	+
chr2R	7365018	7365179	Dscam1	17.67	-
chr2R	7365018	7365179	asRNA:CR45129	17.67	-
chr2R	7354277	7354400	Dscam1	2.24	-
chr2R	7354277	7354400	asRNA:CR45129	2.24	-
chr2R	7358003	7358129	Dscam1	2.75	-
chr2R	7358003	7358129	asRNA:CR45129	2.75	-
chr2R	24009571	24010783	Unc-89	1000000000000.0	-
chr2R	7356973	7357096	Dscam1	7.23	-
chr2R	7356973	7357096	asRNA:CR45129	7.23	-
chr2R	7357591	7357714	Dscam1	3.48	-
chr2R	7357591	7357714	asRNA:CR45129	3.48	-
chr2R	7354882	7355005	Dscam1	2.28	-
chr2R	7354882	7355005	asRNA:CR45129	2.28	-
chr2R	7359667	7359790	Dscam1	4.22	-
chr2R	7359667	7359790	asRNA:CR45129	4.22	-
chr2R	7359875	7360007	Dscam1	4.18	-
chr2R	7359875	7360007	asRNA:CR45129	4.18	-
chr2R	10113543	10113651	Pfk	5636.07	+
chr2R	7340945	7341232	Dscam1	2.06	-
chr2R	7340945	7341232	asRNA:CR45129	2.06	-
chr2R	7365018	7365179	Dscam1	4.08	-
chr2R	7365018	7365179	asRNA:CR45129	4.08	-
chr2R	7357789	7357915	Dscam1	10.58	-
chr2R	7357789	7357915	asRNA:CR45129	10.58	-
chr2R	7359016	7359139	Dscam1	4.26	-
chr2R	7359016	7359139	asRNA:CR45129	4.26	-
chr2R	7354277	7354400	Dscam1	2.27	-
chr2R	7354277	7354400	asRNA:CR45129	2.27	-
chr2R	7360082	7360205	Dscam1	4.27	-
chr2R	7360082	7360205	asRNA:CR45129	4.27	-
chr2R	7360082	7360205	Dscam1	8.9	-
chr2R	7360082	7360205	asRNA:CR45129	8.9	-
chr2R	7358429	7358546	Dscam1	2.34	-
chr2R	7358429	7358546	asRNA:CR45129	2.34	-
chr2R	7356527	7356650	Dscam1	2.11	-
chr2R	7356527	7356650	asRNA:CR45129	2.11	-
chr2R	7356107	7356230	Dscam1	7.35	-
chr2R	7356107	7356230	asRNA:CR45129	7.35	-
chr2R	7355901	7356024	Dscam1	3.55	-
chr2R	7355901	7356024	asRNA:CR45129	3.55	-
chr2R	7359875	7360007	Dscam1	3.44	-
chr2R	7359875	7360007	asRNA:CR45129	3.44	-
chr2R	7356107	7356230	Dscam1	52.84	-
chr2R	7356107	7356230	asRNA:CR45129	52.84	-
chr2R	7346642	7346929	Dscam1	4.53	-
chr2R	7346642	7346929	asRNA:CR45129	4.53	-
chr2R	7356107	7356230	Dscam1	6.27	-
chr2R	7356107	7356230	asRNA:CR45129	6.27	-
chr2R	7360526	7360649	Dscam1	2.59	-
chr2R	7360526	7360649	asRNA:CR45129	2.59	-
chr2R	7357183	7357306	Dscam1	5.09	-
chr2R	7357183	7357306	asRNA:CR45129	5.09	-
chr2R	7357400	7357523	Dscam1	2.03	-
chr2R	7357400	7357523	asRNA:CR45129	2.03	-
chr2R	7356107	7356230	Dscam1	2.51	-
chr2R	7356107	7356230	asRNA:CR45129	2.51	-
chr2R	7359016	7359139	Dscam1	2.54	-
chr2R	7359016	7359139	asRNA:CR45129	2.54	-
chr2R	7343332	7343622	Dscam1	3.05	-
chr2R	7343332	7343622	asRNA:CR45129	3.05	-
chr2R	7355291	7355414	Dscam1	40.46	-
chr2R	7355291	7355414	asRNA:CR45129	40.46	-
chr2R	8745821	8746145	CG8740	2.15	+
chr2R	8745821	8746145	CG42615	2.15	+
chr2R	8745821	8746145	lncRNA:CR44277	2.15	+
chr2R	7359016	7359139	Dscam1	2.52	-
chr2R	7359016	7359139	asRNA:CR45129	2.52	-
chr2R	7356745	7356868	Dscam1	3.41	-
chr2R	7356745	7356868	asRNA:CR45129	3.41	-
chr2R	7359442	7359565	Dscam1	5.61	-
chr2R	7359442	7359565	asRNA:CR45129	5.61	-
chr2R	7346269	7346556	Dscam1	2.19	-
chr2R	7346269	7346556	asRNA:CR45129	2.19	-
chr2R	7358216	7358339	Dscam1	4.33	-
chr2R	7358216	7358339	asRNA:CR45129	4.33	-
chr2R	7353566	7353692	Dscam1	2.12	-
chr2R	7353566	7353692	asRNA:CR45129	2.12	-
chr2R	7359667	7359790	Dscam1	3.59	-
chr2R	7359667	7359790	asRNA:CR45129	3.59	-
chr2R	7358003	7358129	Dscam1	35.9	-
chr2R	7358003	7358129	asRNA:CR45129	35.9	-
chr2R	7357591	7357714	Dscam1	2.47	-
chr2R	7357591	7357714	asRNA:CR45129	2.47	-
chr2R	7343332	7343622	Dscam1	2.76	-
chr2R	7343332	7343622	asRNA:CR45129	2.76	-
chr2R	7357591	7357714	Dscam1	9.11	-
chr2R	7357591	7357714	asRNA:CR45129	9.11	-
chr2R	7346642	7346929	Dscam1	15.21	-
chr2R	7346642	7346929	asRNA:CR45129	15.21	-
chr2R	7356973	7357096	Dscam1	2.16	-
chr2R	7356973	7357096	asRNA:CR45129	2.16	-
chr2R	7360082	7360205	Dscam1	5.08	-
chr2R	7360082	7360205	asRNA:CR45129	5.08	-
chr2R	7358003	7358129	Dscam1	3.65	-
chr2R	7358003	7358129	asRNA:CR45129	3.65	-
chr2R	7358003	7358129	Dscam1	2.63	-
chr2R	7358003	7358129	asRNA:CR45129	2.63	-
chr2R	7356527	7356650	Dscam1	1486.33	-
chr2R	7356527	7356650	asRNA:CR45129	1486.33	-
chr2R	7355901	7356024	Dscam1	2.11	-
chr2R	7355901	7356024	asRNA:CR45129	2.11	-
chr2R	7356745	7356868	Dscam1	2.05	-
chr2R	7356745	7356868	asRNA:CR45129	2.05	-
chr2R	7360082	7360205	Dscam1	2.69	-
chr2R	7360082	7360205	asRNA:CR45129	2.69	-
chr2R	12879197	12879222	AspRS	27.96	-
chr2R	12879197	12879222	Nmda1	27.96	-
chr2R	12879197	12879222	asRNA:CR43468	27.96	-
chr2R	7358003	7358129	Dscam1	2.4	-
chr2R	7358003	7358129	asRNA:CR45129	2.4	-
chr2R	7359016	7359139	Dscam1	3.49	-
chr2R	7359016	7359139	asRNA:CR45129	3.49	-
chr2R	7365312	7365482	Dscam1	7.94	-
chr2R	7365312	7365482	asRNA:CR45129	7.94	-
chr2R	7354277	7354400	Dscam1	18.32	-
chr2R	7354277	7354400	asRNA:CR45129	18.32	-
chr2R	7356527	7356650	Dscam1	8.05	-
chr2R	7356527	7356650	asRNA:CR45129	8.05	-
chr2R	7366805	7366966	Dscam1	2.12	-
chr2R	7366805	7366966	asRNA:CR45129	2.12	-
chr2R	7358003	7358129	Dscam1	8.42	-
chr2R	7358003	7358129	asRNA:CR45129	8.42	-
chr2R	7354057	7354177	Dscam1	8.83	-
chr2R	7354057	7354177	asRNA:CR45129	8.83	-
chr2R	7355901	7356024	Dscam1	4.49	-
chr2R	7355901	7356024	asRNA:CR45129	4.49	-
chr2R	7358003	7358129	Dscam1	2.61	-
chr2R	7358003	7358129	asRNA:CR45129	2.61	-
chr2R	7359875	7360007	Dscam1	2.23	-
chr2R	7359875	7360007	asRNA:CR45129	2.23	-
chr2R	7354477	7354600	Dscam1	4.2	-
chr2R	7354477	7354600	asRNA:CR45129	4.2	-
chr2R	7354277	7354400	Dscam1	2.62	-
chr2R	7354277	7354400	asRNA:CR45129	2.62	-
chr2R	7359875	7360007	Dscam1	2.82	-
chr2R	7359875	7360007	asRNA:CR45129	2.82	-
chr2R	7356317	7356440	Dscam1	2.02	-
chr2R	7356317	7356440	asRNA:CR45129	2.02	-
chr2R	24915731	24915831	Tpc2	13.02	+
chr2R	24915731	24915831	pain	13.02	+
chr2R	24915731	24915831	RpL41	13.02	+
chr2R	24915731	24915831	NaCP60E	13.02	+
chr2R	7359875	7360007	Dscam1	38.03	-
chr2R	7359875	7360007	asRNA:CR45129	38.03	-
chr2R	7359667	7359790	Dscam1	64.88	-
chr2R	7359667	7359790	asRNA:CR45129	64.88	-
chr2R	7354882	7355005	Dscam1	4.22	-
chr2R	7354882	7355005	asRNA:CR45129	4.22	-
chr2R	7360291	7360414	Dscam1	3.73	-
chr2R	7360291	7360414	asRNA:CR45129	3.73	-
chr2R	7354277	7354400	Dscam1	5.49	-
chr2R	7354277	7354400	asRNA:CR45129	5.49	-
chr2R	7359875	7360007	Dscam1	2.59	-
chr2R	7359875	7360007	asRNA:CR45129	2.59	-
chr2R	7356527	7356650	Dscam1	2.97	-
chr2R	7356527	7356650	asRNA:CR45129	2.97	-
chr2R	7358003	7358129	Dscam1	6.45	-
chr2R	7358003	7358129	asRNA:CR45129	6.45	-
chr2R	7360082	7360205	Dscam1	3.35	-
chr2R	7360082	7360205	asRNA:CR45129	3.35	-
chr2R	7357591	7357714	Dscam1	5.07	-
chr2R	7357591	7357714	asRNA:CR45129	5.07	-
chr2R	13489742	13489873	bbc	45.95	-
chr2R	7360082	7360205	Dscam1	3.42	-
chr2R	7360082	7360205	asRNA:CR45129	3.42	-
chr2R	7357789	7357915	Dscam1	2.44	-
chr2R	7357789	7357915	asRNA:CR45129	2.44	-
chr2R	7360526	7360649	Dscam1	2.03	-
chr2R	7360526	7360649	asRNA:CR45129	2.03	-
chr2R	7353816	7353936	Dscam1	5.46	-
chr2R	7353816	7353936	asRNA:CR45129	5.46	-
chr2R	7359667	7359790	Dscam1	2.77	-
chr2R	7359667	7359790	asRNA:CR45129	2.77	-
chr2R	7359667	7359790	Dscam1	2.84	-
chr2R	7359667	7359790	asRNA:CR45129	2.84	-
chr2R	7359442	7359565	Dscam1	12.19	-
chr2R	7359442	7359565	asRNA:CR45129	12.19	-
chr2R	7357183	7357306	Dscam1	2.4	-
chr2R	7357183	7357306	asRNA:CR45129	2.4	-
chr2R	7356527	7356650	Dscam1	2.04	-
chr2R	7356527	7356650	asRNA:CR45129	2.04	-
chr2R	7356745	7356868	Dscam1	2.29	-
chr2R	7356745	7356868	asRNA:CR45129	2.29	-
chr2R	7359667	7359790	Dscam1	4.91	-
chr2R	7359667	7359790	asRNA:CR45129	4.91	-
chr2R	7358429	7358546	Dscam1	2.74	-
chr2R	7358429	7358546	asRNA:CR45129	2.74	-
chr2R	7360082	7360205	Dscam1	2.08	-
chr2R	7360082	7360205	asRNA:CR45129	2.08	-
chr2R	7355901	7356024	Dscam1	2.21	-
chr2R	7355901	7356024	asRNA:CR45129	2.21	-
chr2R	7360082	7360205	Dscam1	33.3	-
chr2R	7360082	7360205	asRNA:CR45129	33.3	-
chr2R	7356317	7356440	Dscam1	2.18	-
chr2R	7356317	7356440	asRNA:CR45129	2.18	-
chr2R	7359667	7359790	Dscam1	3.14	-
chr2R	7359667	7359790	asRNA:CR45129	3.14	-
chr2R	7354882	7355005	Dscam1	3.21	-
chr2R	7354882	7355005	asRNA:CR45129	3.21	-
chr2R	7354277	7354400	Dscam1	263.25	-
chr2R	7354277	7354400	asRNA:CR45129	263.25	-
chr2R	23760622	23760674	CG5532	1000000000000.0	-
chr2R	23760622	23760674	sona	1000000000000.0	-
chr2R	23760622	23760674	CG15800	1000000000000.0	-
chr2R	6933124	6933927	tRNA:Lys-CTT-1-6	6.26	-
chr2R	6933124	6933927	tRNA:Lys-CTT-1-7	6.26	-
chr2R	6933124	6933927	tRNA:Lys-CTT-1-8	6.26	-
chr2R	6933124	6933927	tRNA:Lys-CTT-1-9	6.26	-
chr2R	6933124	6933927	CG3358	6.26	-
chr2R	6933124	6933927	CheB42a	6.26	-
chr2R	6933124	6933927	ppk25	6.26	-
chr2R	6933124	6933927	mim	6.26	-
chr2R	6933124	6933927	CheB42c	6.26	-
chr2R	6933124	6933927	CheB42b	6.26	-
chr2R	7359667	7359790	Dscam1	121.67	-
chr2R	7359667	7359790	asRNA:CR45129	121.67	-
chr2R	12200428	12200550	RpS11	1000000000000.0	-
chr2R	12200428	12200550	snoRNA:Me28S-C3420a	1000000000000.0	-
chr2R	12200428	12200550	snoRNA:Me28S-C3420b	1000000000000.0	-
chr2R	7358216	7358339	Dscam1	3.32	-
chr2R	7358216	7358339	asRNA:CR45129	3.32	-
chr2R	7359442	7359565	Dscam1	4.23	-
chr2R	7359442	7359565	asRNA:CR45129	4.23	-
chr2R	7357591	7357714	Dscam1	16.01	-
chr2R	7357591	7357714	asRNA:CR45129	16.01	-
chr2R	7355901	7356024	Dscam1	9.34	-
chr2R	7355901	7356024	asRNA:CR45129	9.34	-
chr2R	7358216	7358339	Dscam1	2.87	-
chr2R	7358216	7358339	asRNA:CR45129	2.87	-
chr2R	7356107	7356230	Dscam1	73.75	-
chr2R	7356107	7356230	asRNA:CR45129	73.75	-
chr2R	7359875	7360007	Dscam1	2.33	-
chr2R	7359875	7360007	asRNA:CR45129	2.33	-
chr2R	7359875	7360007	Dscam1	5.04	-
chr2R	7359875	7360007	asRNA:CR45129	5.04	-
chr2R	7364732	7364893	Dscam1	2.09	-
chr2R	7364732	7364893	asRNA:CR45129	2.09	-
chr2R	7356317	7356440	Dscam1	2.76	-
chr2R	7356317	7356440	asRNA:CR45129	2.76	-
chr2R	7357183	7357306	Dscam1	12.84	-
chr2R	7357183	7357306	asRNA:CR45129	12.84	-
chr2R	7356527	7356650	Dscam1	5.09	-
chr2R	7356527	7356650	asRNA:CR45129	5.09	-
chr2R	7356527	7356650	Dscam1	4.91	-
chr2R	7356527	7356650	asRNA:CR45129	4.91	-
chr2R	21021886	21022133	RIC-3	3.52	+
chr2R	7355291	7355414	Dscam1	8.08	-
chr2R	7355291	7355414	asRNA:CR45129	8.08	-
chr2R	7358604	7358727	Dscam1	2.42	-
chr2R	7358604	7358727	asRNA:CR45129	2.42	-
chr2R	7346642	7346929	Dscam1	2.29	-
chr2R	7346642	7346929	asRNA:CR45129	2.29	-
chr2R	7344664	7344954	Dscam1	2.03	-
chr2R	7344664	7344954	asRNA:CR45129	2.03	-
chr2R	7366805	7366966	Dscam1	2.36	-
chr2R	7366805	7366966	asRNA:CR45129	2.36	-
chr2R	7358003	7358129	Dscam1	3.97	-
chr2R	7358003	7358129	asRNA:CR45129	3.97	-
chr2R	7353816	7353936	Dscam1	3.14	-
chr2R	7353816	7353936	asRNA:CR45129	3.14	-
chr2R	7356527	7356650	Dscam1	66.39	-
chr2R	7356527	7356650	asRNA:CR45129	66.39	-
chr2R	7355087	7355210	Dscam1	2.26	-
chr2R	7355087	7355210	asRNA:CR45129	2.26	-
chr2R	7365018	7365179	Dscam1	3.67	-
chr2R	7365018	7365179	asRNA:CR45129	3.67	-
chr2R	7356973	7357096	Dscam1	33.61	-
chr2R	7356973	7357096	asRNA:CR45129	33.61	-
chr2R	7354057	7354177	Dscam1	2.03	-
chr2R	7354057	7354177	asRNA:CR45129	2.03	-
chr2R	7350158	7350281	Dscam1	21.14	-
chr2R	7350158	7350281	asRNA:CR45129	21.14	-
chr2R	21022334	21022462	RIC-3	7.41	+
chr2R	7358003	7358129	Dscam1	2.84	-
chr2R	7358003	7358129	asRNA:CR45129	2.84	-
chr2R	7358604	7358727	Dscam1	2.2	-
chr2R	7358604	7358727	asRNA:CR45129	2.2	-
chr2R	7357183	7357306	Dscam1	3.46	-
chr2R	7357183	7357306	asRNA:CR45129	3.46	-
chr2R	7355291	7355414	Dscam1	5.7	-
chr2R	7355291	7355414	asRNA:CR45129	5.7	-
chr2R	7358429	7358546	Dscam1	2.42	-
chr2R	7358429	7358546	asRNA:CR45129	2.42	-
chr2R	7357591	7357714	Dscam1	2.17	-
chr2R	7357591	7357714	asRNA:CR45129	2.17	-
chr2R	7359875	7360007	Dscam1	3.0	-
chr2R	7359875	7360007	asRNA:CR45129	3.0	-
chr2R	15765123	15767253	Poxn	42.11	-
chr2R	15765123	15767253	CG8249	42.11	-
chr2R	15765123	15767253	tun	42.11	-
chr2R	15765123	15767253	CG33465	42.11	-
chr2R	15765123	15767253	Zasp52	42.11	-
chr2R	7359875	7360007	Dscam1	2.39	-
chr2R	7359875	7360007	asRNA:CR45129	2.39	-
chr2R	7356973	7357096	Dscam1	3.51	-
chr2R	7356973	7357096	asRNA:CR45129	3.51	-
chr2R	7358604	7358727	Dscam1	4.22	-
chr2R	7358604	7358727	asRNA:CR45129	4.22	-
chr2R	7356973	7357096	Dscam1	4.23	-
chr2R	7356973	7357096	asRNA:CR45129	4.23	-
chr2R	10296435	10300268	CG12910	1000000000000.0	+
chr2R	10296435	10300268	CAP	1000000000000.0	+
chr2R	7360526	7360649	Dscam1	2.47	-
chr2R	7360526	7360649	asRNA:CR45129	2.47	-
chr2R	7358003	7358129	Dscam1	4.22	-
chr2R	7358003	7358129	asRNA:CR45129	4.22	-
chr2R	15765123	15769551	Poxn	9.91	-
chr2R	15765123	15769551	CG8249	9.91	-
chr2R	15765123	15769551	tun	9.91	-
chr2R	15765123	15769551	CG33465	9.91	-
chr2R	15765123	15769551	Zasp52	9.91	-
chr2R	7355686	7355809	Dscam1	2.26	-
chr2R	7355686	7355809	asRNA:CR45129	2.26	-
chr2R	7349985	7350108	Dscam1	2.04	-
chr2R	7349985	7350108	asRNA:CR45129	2.04	-
chr2R	7358003	7358129	Dscam1	11324.98	-
chr2R	7358003	7358129	asRNA:CR45129	11324.98	-
chr2R	7355291	7355414	Dscam1	4.08	-
chr2R	7355291	7355414	asRNA:CR45129	4.08	-
chr2R	13490740	13490871	bbc	315.76	-
chr2R	7358003	7358129	Dscam1	3.18	-
chr2R	7358003	7358129	asRNA:CR45129	3.18	-
chr2R	7360082	7360205	Dscam1	6.34	-
chr2R	7360082	7360205	asRNA:CR45129	6.34	-
chr2R	7346269	7346556	Dscam1	2.06	-
chr2R	7346269	7346556	asRNA:CR45129	2.06	-
chr3L	13608393	13608846	bru3	825.19	-
chr3L	13608393	13608846	lncRNA:CR45120	825.19	-
chr3L	13608393	13608846	lncRNA:CR45178	825.19	-
chr3L	13608393	13608846	lncRNA:CR45825	825.19	-
chr3L	7536004	7536435	lqf	7.02	+
chr3L	12851309	12851722	Wbp2	2.06	+
chr3L	15858101	15858151	lncRNA:CR44050	53702627.76	-
chr3L	15858101	15858151	lncRNA:CR44051	53702627.76	-
chr3L	15858101	15858151	pHCl-1	53702627.76	-
chr3L	2070072	2075684	sls	1000000000000.0	-
chr3L	2070072	2075684	asRNA:CR42860	1000000000000.0	-
chr3L	23238837	23239017	nAChRalpha4	200.05	+
chr3L	7661981	7662298	PGRP-SD	2311.38	-
chr3L	7661981	7662298	CG7492	2311.38	-
chr3L	7661981	7662298	Mcad	2311.38	-
chr3L	7661981	7662298	CG7457	2311.38	-
chr3L	7661981	7662298	CG8492	2311.38	-
chr3L	7661981	7662298	Snmp2	2311.38	-
chr3L	7661981	7662298	CG13685	2311.38	-
chr3L	7661981	7662298	CG7409	2311.38	-
chr3L	7661981	7662298	CG32373	2311.38	-
chr3L	7661981	7662298	Ank2	2311.38	-
chr3L	7661981	7662298	CG44195	2311.38	-
chr3L	7662471	7662890	PGRP-SD	1000000000000.0	-
chr3L	7662471	7662890	CG7492	1000000000000.0	-
chr3L	7662471	7662890	Mcad	1000000000000.0	-
chr3L	7662471	7662890	CG7457	1000000000000.0	-
chr3L	7662471	7662890	CG8492	1000000000000.0	-
chr3L	7662471	7662890	Snmp2	1000000000000.0	-
chr3L	7662471	7662890	CG13685	1000000000000.0	-
chr3L	7662471	7662890	CG7409	1000000000000.0	-
chr3L	7662471	7662890	CG32373	1000000000000.0	-
chr3L	7662471	7662890	Ank2	1000000000000.0	-
chr3L	7662471	7662890	CG44195	1000000000000.0	-
chr3L	7661981	7662253	PGRP-SD	1000000000000.0	-
chr3L	7661981	7662253	CG7492	1000000000000.0	-
chr3L	7661981	7662253	Mcad	1000000000000.0	-
chr3L	7661981	7662253	CG7457	1000000000000.0	-
chr3L	7661981	7662253	CG8492	1000000000000.0	-
chr3L	7661981	7662253	Snmp2	1000000000000.0	-
chr3L	7661981	7662253	CG13685	1000000000000.0	-
chr3L	7661981	7662253	CG7409	1000000000000.0	-
chr3L	7661981	7662253	CG32373	1000000000000.0	-
chr3L	7661981	7662253	Ank2	1000000000000.0	-
chr3L	7661981	7662253	CG44195	1000000000000.0	-
chr3L	12151211	12151407	Nrx-IV	1000000000000.0	+
chr3L	12151211	12151407	CG32099	1000000000000.0	+
chr3L	8635681	8635752	Zasp66	1000000000000.0	+
chr3L	8635681	8635752	Cdc6	1000000000000.0	+
chr3L	7172378	7172665	Dscam2	7.67	-
chr3L	12852232	12852277	Wbp2	5.56	+
chr3L	1330863	1330964	ND-ACP	1000000000000.0	+
chr3L	7661981	7662298	PGRP-SD	1000000000000.0	-
chr3L	7661981	7662298	CG7492	1000000000000.0	-
chr3L	7661981	7662298	Mcad	1000000000000.0	-
chr3L	7661981	7662298	CG7457	1000000000000.0	-
chr3L	7661981	7662298	CG8492	1000000000000.0	-
chr3L	7661981	7662298	Snmp2	1000000000000.0	-
chr3L	7661981	7662298	CG13685	1000000000000.0	-
chr3L	7661981	7662298	CG7409	1000000000000.0	-
chr3L	7661981	7662298	CG32373	1000000000000.0	-
chr3L	7661981	7662298	Ank2	1000000000000.0	-
chr3L	7661981	7662298	CG44195	1000000000000.0	-
chr3L	7661981	7662256	PGRP-SD	1000000000000.0	-
chr3L	7661981	7662256	CG7492	1000000000000.0	-
chr3L	7661981	7662256	Mcad	1000000000000.0	-
chr3L	7661981	7662256	CG7457	1000000000000.0	-
chr3L	7661981	7662256	CG8492	1000000000000.0	-
chr3L	7661981	7662256	Snmp2	1000000000000.0	-
chr3L	7661981	7662256	CG13685	1000000000000.0	-
chr3L	7661981	7662256	CG7409	1000000000000.0	-
chr3L	7661981	7662256	CG32373	1000000000000.0	-
chr3L	7661981	7662256	Ank2	1000000000000.0	-
chr3L	7661981	7662256	CG44195	1000000000000.0	-
chr3L	22774738	22775137	SPoCk	1000000000000.0	+
chr3L	22774738	22775137	lncRNA:CR45961	1000000000000.0	+
chrX	22462400	22463272	Usp2	17.16	+
chrX	22462400	22463272	CG14613	17.16	+
chrX	2499211	2499678	trol	1000000000000.0	-
chrX	4313745	4314037	mei-9	6.03	-
chrX	4313745	4314037	lncRNA:CR44957	6.03	-
chrX	22462714	22463272	Usp2	30554133.85	+
chrX	22462714	22463272	CG14613	30554133.85	+
chrX	22462714	22463272	Usp2	1558.03	+
chrX	22462714	22463272	CG14613	1558.03	+
chrX	22462400	22463272	Usp2	21.08	+
chrX	22462400	22463272	CG14613	21.08	+
chrX	13732626	13732699	g	3.98	-
chrX	5641523	5641561	OtopLa	3.61	-
chrX	18110504	18110604	wupA	12511.51	-
chrX	18112562	18112662	wupA	1000000000000.0	-
chrX	11979055	11979155	cac	3.19	-
chrX	20233423	20233443	sw	7.48	-
chrX	18111938	18112038	wupA	1000000000000.0	-
chrX	18112562	18112662	wupA	1000000000000.0	-
chrX	12229666	12230370	CG2750	459115.68	+
chrX	12229666	12230370	CG1924	459115.68	+
chrX	12229666	12230370	lncRNA:CR32658	459115.68	+
chrX	12229666	12230370	CG32655	459115.68	+
chrX	12229666	12230370	Ten-a	459115.68	+
chrX	12229666	12230370	CG45603	459115.68	+
chrX	18112562	18112662	wupA	1000000000000.0	-
chrX	15960807	15960912	mmd	6.13	-
chrX	15960807	15960912	mmd	13.19	-
chrX	4353944	4354023	CG12693	85.63	+
chrX	4353944	4354023	norpA	85.63	+
chrX	7091674	7092122	Sxl	148.99	-
chrX	7091674	7092170	Sxl	339.02	-
chrX	18111938	18112038	wupA	1000000000000.0	-
chrX	13598174	13598176	up	1000000000000.0	-
chr3R	31945622	31945658	heph	10.54	-
chr3R	31945622	31945658	CG2003	10.54	-
chr3R	31945622	31945658	lncRNA:CR45556	10.54	-
chr3R	4796489	4797067	Hus1-like	8.13	-
chr3R	4796489	4797067	CG1129	8.13	-
chr3R	4796489	4797067	ctrip	8.13	-
chr3R	15955990	15956307	Sap47	1000000000000.0	+
chr3R	30017625	30017984	Mgat2	1539.03	-
chr3R	30574241	30574526	tmod	1000000000000.0	+
chr3R	30574241	30574526	CG34155	1000000000000.0	+
chr3R	9440681	9441665	ps	199.64	+
chr3R	4796489	4797697	Hus1-like	103041.95	-
chr3R	4796489	4797697	CG1129	103041.95	-
chr3R	4796489	4797697	ctrip	103041.95	-
chr3R	20750688	20750757	CG31199	7.7	+
chr3R	20750688	20750757	CG31200	7.7	+
chr3R	20750688	20750757	CG42322	7.7	+
chr3R	20750688	20750757	Prosalpha4T1	7.7	+
chr3R	4796489	4797697	Hus1-like	813666410.76	-
chr3R	4796489	4797697	CG1129	813666410.76	-
chr3R	4796489	4797697	ctrip	813666410.76	-
chr3R	28905639	28907337	Doa	1000000000000.0	+
chr3R	4796489	4797067	Hus1-like	17.29	-
chr3R	4796489	4797067	CG1129	17.29	-
chr3R	4796489	4797067	ctrip	17.29	-
chr3R	28905763	28907337	Doa	1000000000000.0	+
chr3R	9441416	9441665	ps	3.25	+
chr3R	17896461	17896528	CG12347	8.23	-
chr3R	17896461	17896528	Rim	8.23	-
chr3R	17896461	17896528	CG43445	8.23	-
chr4	94837	95002	pan	1000000000000.0	+
chr4	337536	337547	CG32850	10.23	-
chr4	337536	337547	PMCA	10.23	-
