# Supplementary material for: The Drosophila Nab2 RNA binding protein inhibits m6A methylation and male-specific splicing of Sex lethal transcript in female neuronal tissue
Source: eLife. 2023 Jul 17;12:e64904. doi: 10.7554/eLife.64904 (PMC10351920; doi:10.7554/eLife.64904)
Supplement: Table 1—source data 1. — Abbreviations: A3’SS, alternative 3′ splice site; A5’SS, alternative 5′ splice site; MEE, mutually exclusive exon; RI, retained intron; SE, skipped exon. [file elife-64904-table1-data1.zip › Table 4 - female RI_significant.bed]

chr2L	7736989	7738619	CG31904	1000000000000.0	-
chr2L	227547	228133	CG13693	2.13	-
chr2L	227547	228133	snoRNA:kis-a	2.13	-
chr2L	227547	228133	lncRNA:CR44218	2.13	-
chr2L	227547	228133	lncRNA:CR44220	2.13	-
chr2L	227547	228133	lncRNA:CR44221	2.13	-
chr2L	227547	228133	lncRNA:CR44222	2.13	-
chr2L	227547	228133	kis	2.13	-
chr2L	7999714	7999777	Sirup	136278.79	-
chr2L	7999714	7999777	Wwox	136278.79	-
chr2L	870552	871341	PNUTS	1000000000000.0	+
chr2L	8210861	8210979	Su(var)205	1000000000000.0	-
chr2L	8210861	8210979	CG8419	1000000000000.0	-
chr2L	19171251	19177444	brat	103.33	+
chr2L	19171251	19177444	CG17568	103.33	+
chr2L	19171251	19177444	DCTN6-p27	103.33	+
chr2L	19171251	19177444	l(2)37Cg	103.33	+
chr2L	19171251	19177444	lncRNA:CR44977	103.33	+
chr2L	67137	67389	galectin	2.86	+
chr2L	67137	67389	dbr	2.86	+
chr2L	67137	67389	asRNA:CR44987	2.86	+
chr2L	67137	67389	lncRNA:CR45340	2.86	+
chr2L	21309091	21309580	Mondo	1000000000000.0	-
chr2L	21309091	21309580	Gr39a	1000000000000.0	-
chr2L	20645361	20645417	phr6-4	5.4	-
chr2L	10376553	10376766	dpr19	102.14	+
chr2L	3466228	3466316	ND-PDSW	354.27	+
chr2L	21309018	21309580	Mondo	1000000000000.0	-
chr2L	21309018	21309580	Gr39a	1000000000000.0	-
chr2L	21308938	21309939	Mondo	1000000000000.0	-
chr2L	21308938	21309939	Gr39a	1000000000000.0	-
chr2L	19045436	19045522	Acn	58944104.06	+
chr2L	6711742	6712347	AkhR	2.07	-
chr2L	5985220	5985339	eIF4A	1000000000000.0	+
chr2L	2882833	2882920	NTPase	2.51	-
chr2L	2882833	2882920	betaggt-II	2.51	-
chr2L	7196695	7196751	CG4502	3311.06	-
chr2L	6711742	6712338	AkhR	6.54	-
chr2L	7402985	7403229	CG5171	1000000000000.0	+
chr2L	2976554	2976819	CG9641	2.38	-
chr2L	10260584	10260742	Pten	91170.17	-
chr2L	9495711	9496145	CG33298	1000000000000.0	+
chr2L	15074866	15075491	CG15270	1000000000000.0	+
chr2L	9495656	9496145	CG33298	1000000000000.0	+
chr2L	18594189	18595307	CG15160	99.98	+
chr2L	18683300	18683370	tos	3.99	+
chr2L	18683300	18683370	CG31751	3.99	+
chr2L	16791707	16791764	CG17928	24.61	+
chr2L	5540300	5540972	Hel25E	1000000000000.0	-
chr2L	186855	186910	spen	6.96	+
chr2L	13354648	13354942	CG9395	12469.94	-
chr2L	20645361	20645417	phr6-4	4.9	-
chr2L	1163149	1163417	CG5080	69574.96	-
chr2L	155429	155546	Gs1	16.96	+
chr2L	155429	155546	CG3164	16.96	+
chr2L	155429	155546	CG13694	16.96	+
chr2L	155429	155546	CG4822	16.96	+
chr2L	155429	155546	CG11454	16.96	+
chr2L	155429	155546	CG3709	16.96	+
chr2L	155429	155546	ND-15	16.96	+
chr2L	155429	155546	CG3436	16.96	+
chr2L	155429	155546	CG31974	16.96	+
chr2L	155429	155546	CG42399	16.96	+
chr2L	155429	155546	lncRNA:CR44185	16.96	+
chr2L	155429	155546	lncRNA:CR44186	16.96	+
chr2L	1163149	1163760	CG5080	372.46	-
chr2L	1180123	1180213	CG4896	7.86	+
chr2L	1180123	1180213	CG5126	7.86	+
chr2L	10145218	10146852	CG13133	64508.95	+
chr2L	10145218	10146852	CG13135	64508.95	+
chr2L	10145218	10146852	CG4839	64508.95	+
chr2L	10145218	10146852	CG13137	64508.95	+
chr2L	10145218	10146852	CG34109	64508.95	+
chr2L	10145218	10146852	CG44153	64508.95	+
chr2L	6474651	6474708	CG9536	354053596.56	-
chr2L	6568865	6572196	CG11319	1000000000000.0	-
chr2L	21309091	21310001	Mondo	1000000000000.0	-
chr2L	21309091	21310001	Gr39a	1000000000000.0	-
chr2L	21308938	21309946	Mondo	1000000000000.0	-
chr2L	21308938	21309946	Gr39a	1000000000000.0	-
chr2L	19508265	19508326	CG10188	76.4	-
chr2L	20060724	20060829	barr	8.87	-
chr2L	155429	155567	Gs1	460225092.89	+
chr2L	155429	155567	CG3164	460225092.89	+
chr2L	155429	155567	CG13694	460225092.89	+
chr2L	155429	155567	CG4822	460225092.89	+
chr2L	155429	155567	CG11454	460225092.89	+
chr2L	155429	155567	CG3709	460225092.89	+
chr2L	155429	155567	ND-15	460225092.89	+
chr2L	155429	155567	CG3436	460225092.89	+
chr2L	155429	155567	CG31974	460225092.89	+
chr2L	155429	155567	CG42399	460225092.89	+
chr2L	155429	155567	lncRNA:CR44185	460225092.89	+
chr2L	155429	155567	lncRNA:CR44186	460225092.89	+
chr2L	13261177	13261501	Drep4	3.64	+
chr2L	13261177	13261501	CG31848	3.64	+
chr2L	13261177	13261501	CG44085	3.64	+
chr2L	21308995	21310001	Mondo	1000000000000.0	-
chr2L	21308995	21310001	Gr39a	1000000000000.0	-
chr2R	21669693	21669755	CG42365	135.58	-
chr2R	18796406	18796477	MFS15	5.59	-
chr2R	22317737	22317882	Gp150	1000000000000.0	+
chr2R	22317737	22317882	lncRNA:CR44756	1000000000000.0	+
chr2R	23861460	23862490	TBPH	15.35	-
chr2R	17023329	17023389	Dark	2.74	+
chr2R	17023329	17023389	asRNA:CR44390	2.74	+
chr2R	7282772	7283564	pwn	2901232070.3	+
chr2R	18356055	18357138	CG14502	2.66	-
chr2R	18356055	18357138	CG18536	2.66	-
chr2R	18356055	18357138	CG18537	2.66	-
chr2R	18356055	18357138	CG18538	2.66	-
chr2R	18356055	18357138	CG18539	2.66	-
chr2R	18356055	18357138	CG18540	2.66	-
chr2R	18356055	18357138	CG14505	2.66	-
chr2R	18356055	18357138	Tango8	2.66	-
chr2R	18356055	18357138	pen-2	2.66	-
chr2R	18356055	18357138	sbb	2.66	-
chr2R	13262582	13262643	CG42319	1000000000000.0	+
chr2R	8102544	8102608	CG11210	2.14	-
chr2R	8102544	8102608	Cul4	2.14	-
chr2R	7391633	7391700	Dhx15	3.3	-
chr2R	7391633	7391700	Gr43a	3.3	-
chr2R	17573521	17573621	Rab4	212136423526.18	+
chr2R	17573521	17573621	Dcr-2	212136423526.18	+
chr2R	7494797	7494866	CG1620	2.29	-
chr2R	10819998	10820062	Prosbeta5	24531.11	+
chr2R	10819998	10820062	Lsm10	24531.11	+
chr2R	9228787	9229094	hig	1000000000000.0	-
chr2R	9228787	9229094	Cyp4p1	1000000000000.0	-
chr2R	9228787	9229094	Cyp4p2	1000000000000.0	-
chr2R	9228787	9229094	Cyp4p3	1000000000000.0	-
chr2R	11381028	11381573	Sod3	1000000000000.0	-
chr2R	24581364	24581841	pio	1000000000000.0	+
chr2R	6188819	6189085	Ptr	12.99	-
chr2R	12592445	12592729	Sin3A	21.74	-
chr2R	12592445	12592729	ClC-b	21.74	-
chr2R	12592445	12592729	lncRNA:CR30055	21.74	-
chr2R	19436643	19436858	Fak	66.07	-
chr2R	14276406	14277281	Ih	1000000000000.0	+
chr2R	4727085	4727158	Nipped-B	14.91	-
chr2R	14276526	14277281	Ih	1000000000000.0	+
chr2R	17019321	17019433	CG8963	6.99	-
chr2R	18131387	18131460	Hsf	1000000000000.0	-
chr2R	9116851	9117178	Su(var)2-10	10.27	+
chr2R	18819501	18819621	Phb2	19.19	+
chr2R	18819501	18819621	CG15097	19.19	+
chr2R	13262507	13262643	CG42319	1000000000000.0	+
chr2R	1266052	1266192	CG40191	1000000000000.0	+
chr2R	9793567	9795428	CG1688	3.69	+
chr2R	9793567	9795428	CG1698	3.69	+
chr2R	9793567	9795428	asRNA:CR44205	3.69	+
chr2R	9793567	9795428	asRNA:CR44207	3.69	+
chr2R	9793567	9795428	lncRNA:CR44208	3.69	+
chr2R	7407060	7407740	CG11112	4.4	-
chr2R	7407060	7407740	CG11113	4.4	-
chr2R	7407060	7407740	Eaf	4.4	-
chr2R	7407060	7407740	CG43123	4.4	-
chr2R	7407060	7407740	CG43267	4.4	-
chr2R	7407060	7407138	CG11112	11.22	-
chr2R	7407060	7407138	CG11113	11.22	-
chr2R	7407060	7407138	Eaf	11.22	-
chr2R	7407060	7407138	CG43123	11.22	-
chr2R	7407060	7407138	CG43267	11.22	-
chr2R	22929291	22929799	CG3788	7.04	+
chr2R	22929291	22929799	ReepA	7.04	+
chr2R	22092717	22094524	CG11073	1000000000000.0	-
chr2R	22293751	22293925	CG5819	4.2	+
chr2R	24581368	24581841	pio	1000000000000.0	+
chr2R	23878958	23879624	TM4SF	1000000000000.0	+
chr2R	23878958	23879624	CG4882	1000000000000.0	+
chr2R	19141846	19142207	ena	11.32	+
chr2R	19141846	19142207	lncRNA:CR43399	11.32	+
chr2R	24914542	24914650	Tpc2	28.96	+
chr2R	24914542	24914650	pain	28.96	+
chr2R	24914542	24914650	RpL41	28.96	+
chr2R	24914542	24914650	NaCP60E	28.96	+
chr2R	12665232	12665745	nemy	1000000000000.0	-
chr2R	12665232	12665700	nemy	1000000000000.0	-
chr2R	9287903	9287963	Mad1	15.09	+
chr2R	9287903	9287963	CG1968	15.09	+
chr2R	12616081	12616163	Galphaq	1000000000000.0	+
chr2R	22094043	22094524	CG11073	1000000000000.0	-
chr2R	19141770	19142207	ena	2.05	+
chr2R	19141770	19142207	lncRNA:CR43399	2.05	+
chr2R	3943141	3943196	uex	24129.38	-
chr2R	3943141	3943196	asRNA:CR45139	24129.38	-
chr3L	12055708	12056189	CG6793	310610197242.57	-
chr3L	12055708	12056189	rols	310610197242.57	-
chr3L	12055708	12056189	CG43638	310610197242.57	-
chr3L	12055708	12056189	CG43993	310610197242.57	-
chr3L	12055708	12056189	lncRNA:CR43994	310610197242.57	-
chr3L	11821482	11821834	CG14130	13368.46	-
chr3L	11821482	11821834	CG5946	13368.46	-
chr3L	11821482	11821834	CG11597	13368.46	-
chr3L	21523229	21524722	CG7611	1000000000000.0	+
chr3L	184669	184778	Mtch	169.57	+
chr3L	6550836	6551764	ndl	1000000000000.0	+
chr3L	6550836	6551764	MCU	1000000000000.0	+
chr3L	6550836	6551764	jv	1000000000000.0	+
chr3L	12055732	12056230	CG6793	536239568215.85	-
chr3L	12055732	12056230	rols	536239568215.85	-
chr3L	12055732	12056230	CG43638	536239568215.85	-
chr3L	12055732	12056230	CG43993	536239568215.85	-
chr3L	12055732	12056230	lncRNA:CR43994	536239568215.85	-
chr3L	3545417	3545799	Eip63E	9.24	+
chr3L	3545417	3545799	lncRNA:CR45043	9.24	+
chr3L	3545417	3545799	lncRNA:CR45820	9.24	+
chr3L	6550869	6551682	ndl	1000000000000.0	+
chr3L	6550869	6551682	MCU	1000000000000.0	+
chr3L	6550869	6551682	jv	1000000000000.0	+
chr3L	11817316	11818088	CG14130	1000000000000.0	-
chr3L	11817316	11818088	CG5946	1000000000000.0	-
chr3L	11817316	11818088	CG11597	1000000000000.0	-
chr3L	21523400	21524722	CG7611	1000000000000.0	+
chr3L	184662	184778	Mtch	1809.96	+
chr3L	21523605	21524722	CG7611	2009417.79	+
chr3L	1499337	1501799	hfp	19.3	-
chr3L	1499337	1501799	scaRNA:MeU2-48	19.3	-
chr3L	5811979	5812065	kri	53958.81	+
chr3L	5811979	5812065	mad2	53958.81	+
chr3L	21523298	21524693	CG7611	1000000000000.0	+
chr3L	16132289	16132386	elg1	3.41	+
chr3L	16132289	16132386	CG5157	3.41	+
chr3L	16132289	16132386	CG5151	3.41	+
chr3L	6550836	6551682	ndl	1000000000000.0	+
chr3L	6550836	6551682	MCU	1000000000000.0	+
chr3L	6550836	6551682	jv	1000000000000.0	+
chr3L	12055708	12056230	CG6793	1000000000000.0	-
chr3L	12055708	12056230	rols	1000000000000.0	-
chr3L	12055708	12056230	CG43638	1000000000000.0	-
chr3L	12055708	12056230	CG43993	1000000000000.0	-
chr3L	12055708	12056230	lncRNA:CR43994	1000000000000.0	-
chr3L	8404510	8405214	CG7120	6.12	-
chr3L	9144294	9144394	nwk	112936710.84	+
chr3L	184681	184778	Mtch	59.24	+
chr3L	21523229	21524693	CG7611	1000000000000.0	+
chr3L	20772963	20773794	Pitslre	1005.16	+
chr3L	20772963	20773794	Pex16	1005.16	+
chr3L	11174756	11174872	CG14142	13.0	+
chr3L	4025169	4025668	Mul1	2.75	-
chr3L	4025169	4025668	CG11594	2.75	-
chr3L	4542248	4542643	CG11357	3.54	+
chr3L	19537848	19537920	Cpr76Bd	3.59	+
chr3L	9879106	9879334	Taf2	2.28	+
chr3L	9879106	9879334	CG34382	2.28	+
chr3L	16896347	16896408	CG32170	9.57	+
chr3L	16896347	16896408	Lmpt	9.57	+
chr3L	16896347	16896408	lncRNA:CR45898	9.57	+
chr3L	3198866	3198993	CG32276	2.39	-
chr3L	21523298	21524722	CG7611	1000000000000.0	+
chr3L	1499337	1499772	hfp	18.51	-
chr3L	1499337	1499772	scaRNA:MeU2-48	18.51	-
chr3L	319513	319747	fwd	31.33	-
chr3L	319513	319747	ddbt	31.33	-
chr3L	19845428	19845512	Papss	9.71	+
chr3L	1501397	1501799	hfp	2783697714.79	-
chr3L	1501397	1501799	scaRNA:MeU2-48	2783697714.79	-
chr3L	20439554	20439772	CtIP	1000000000000.0	-
chr3L	20439554	20439772	Hpd	1000000000000.0	-
chr3L	9144294	9144394	nwk	133.71	+
chr3L	184669	184775	Mtch	24.1	+
chr3L	21523627	21524722	CG7611	2072.51	+
chr3L	10898444	10898736	Aps	64.91	-
chr3L	22271762	22272369	Csp	132.07	+
chr3L	22271762	22272369	sisRNA:3	132.07	+
chr3L	12787536	12787597	Atg1	4536.02	-
chr3L	12787536	12787597	CG42709	4536.02	-
chr3L	184681	184775	Mtch	48.87	+
chrX	1042432	1042934	su(w[a])	3.46	+
chrX	1042432	1042934	CDC45L	3.46	+
chrX	1042432	1042934	CG3021	3.46	+
chrX	1042432	1042934	CG11638	3.46	+
chrX	1042432	1042934	CG32814	3.46	+
chrX	1042432	1042934	CG33082	3.46	+
chrX	19164700	19165220	RhoGAP18B	459412.38	-
chrX	2658869	2659148	sgg	1000000000000.0	+
chrX	15989109	15989392	eIF5	208.32	-
chrX	16005476	16005622	vap	5.35	-
chrX	8115580	8115992	Gclc	8.28	-
chrX	15909222	15909531	CycD	21.28	-
chrX	10070723	10070839	CG15312	5.79	-
chrX	10070723	10070839	Gr9a	5.79	-
chrX	3964951	3965272	lva	6.87	-
chrX	6747708	6747841	CG14439	2.28	+
chrX	6747708	6747841	lncRNA:CR44964	2.28	+
chrX	15723124	15723233	HUWE1	7.93	+
chrX	16415527	16415609	Traf-like	2.73	+
chrX	16415527	16415609	AnxB11	2.73	+
chrX	11493385	11493708	Drak	1000000000000.0	+
chrX	15989268	15989392	eIF5	1000000000000.0	-
chrX	139780	139851	RhoGAP1A	8.02	+
chrX	13870403	13870470	CG11068	3.83	-
chrX	13870403	13870470	mamo	3.83	-
chrX	6266717	6267004	CG3781	1000000000000.0	-
chrX	6266717	6267004	schlank	1000000000000.0	-
chrX	21628709	21630067	DIP1	8.05	-
chrX	15909222	15909420	CycD	4.37	-
chrX	15972329	15972813	mmd	1000000000000.0	-
chrX	19347733	19347836	nAChRalpha7	40.44	-
chrX	11817033	11817236	rudhira	42.89	+
chrX	13808494	13808794	CG10993	4.76	+
chrX	13808494	13808794	CG10996	4.76	+
chrX	13808494	13808794	inaE	4.76	+
chrX	15836397	15836457	lncRNA:CR32582	4.02	+
chrX	16415178	16415657	Traf-like	2.58	+
chrX	16415178	16415657	AnxB11	2.58	+
chrX	11689543	11690812	bif	17.8	+
chrX	6595960	6596018	Pat1	76.7	+
chrX	6595960	6596018	lncRNA:CR43832	76.7	+
chrX	17695500	17695568	chas	2813.02	-
chr3R	31039528	31039985	CanA1	45.04	+
chr3R	31039528	31039985	CG33920	45.04	+
chr3R	4174787	4174856	CG12581	2520075263.75	+
chr3R	24818849	24819729	Saf-B	3.89	+
chr3R	11375838	11376322	pros	25611.85	+
chr3R	11375838	11376322	lncRNA:CR46008	25611.85	+
chr3R	11375838	11376322	lncRNA:CR46009	25611.85	+
chr3R	11375838	11376322	lncRNA:CR46010	25611.85	+
chr3R	14793888	14794529	smp-30	5.7	+
chr3R	14793888	14794529	CG7362	5.7	+
chr3R	14793888	14794529	jvl	5.7	+
chr3R	7886168	7886536	CG17816	1000000000000.0	-
chr3R	7886168	7886536	lncRNA:CR46127	1000000000000.0	-
chr3R	16637111	16638623	Fas1	1000000000000.0	+
chr3R	8822125	8822469	CG8369	1000000000000.0	+
chr3R	24031031	24031712	KrT95D	333435399757.65	-
chr3R	24031031	24031712	LSm3	333435399757.65	-
chr3R	24031031	24031712	CG33108	333435399757.65	-
chr3R	20252916	20253627	cic	1000000000000.0	+
chr3R	29877178	29877927	CG31038	1000000000000.0	+
chr3R	4659676	4660239	CG33927	43.84	+
chr3R	4659676	4660239	smash	43.84	+
chr3R	4659676	4660239	lncRNA:CR44156	43.84	+
chr3R	4659676	4660239	lncRNA:CR44157	43.84	+
chr3R	21365680	21366004	mod(mdg4)	658.69	+
chr3R	11375838	11376322	pros	83043.95	+
chr3R	11375838	11376322	lncRNA:CR46008	83043.95	+
chr3R	11375838	11376322	lncRNA:CR46009	83043.95	+
chr3R	11375838	11376322	lncRNA:CR46010	83043.95	+
chr3R	29494885	29495009	CG2010	16.16	+
chr3R	20309666	20309904	CG42668	12.2	+
chr3R	7886168	7886596	CG17816	1000000000000.0	-
chr3R	7886168	7886596	lncRNA:CR46127	1000000000000.0	-
chr3R	4638409	4638544	CG9775	10.69	-
chr3R	10171741	10172283	CG12814	7.43	-
chr3R	21526902	21527263	CG7956	1000000000000.0	+
chr3R	11242563	11242824	CG17734	2466.68	-
chr3R	31039548	31039985	CanA1	5.66	+
chr3R	31039548	31039985	CG33920	5.66	+
chr3R	30134094	30134251	Tpi	5.65	-
chr3R	29877115	29877927	CG31038	1000000000000.0	+
chr3R	4659825	4660239	CG33927	205.18	+
chr3R	4659825	4660239	smash	205.18	+
chr3R	4659825	4660239	lncRNA:CR44156	205.18	+
chr3R	4659825	4660239	lncRNA:CR44157	205.18	+
chr3R	8822173	8822469	CG8369	1000000000000.0	+
chr3R	24820767	24821097	Saf-B	3.32	+
chr3R	4295700	4297488	Nepl11	210199309.93	+
chr3R	4295700	4297488	cpx	210199309.93	+
chr3R	28341459	28341627	Moca-cyp	5.56	+
chr3R	21526902	21527156	CG7956	8925370.98	+
chr3R	5569039	5569206	Rheb	4.38	+
chr3R	15935584	15935953	Sap47	1000000000000.0	+
chr3R	25123483	25123632	vig2	6506736128.55	+
chr3R	4960973	4961312	CG2016	24694.67	-
chr3R	18253455	18253526	Ada2a	47.02	-
chr3R	25856223	25856562	CG5890	1000000000000.0	+
chr3R	7886168	7886443	CG17816	1000000000000.0	-
chr3R	7886168	7886443	lncRNA:CR46127	1000000000000.0	-
chr3R	20309630	20309904	CG42668	1000000000000.0	+
chr3R	11992852	11993249	mfas	1000000000000.0	-
chr3R	11992874	11993249	mfas	1000000000000.0	-
chr3R	8845150	8846161	tRNA:Arg-TCG-2-3	2.85	-
chr3R	8845150	8846161	CG8379	2.85	-
chr3R	8845150	8846161	pyd	2.85	-
chr3R	25123479	25123632	vig2	168.72	+
chr3R	21373080	21373298	mod(mdg4)	19.27	-
chr4	158442	158500	CG33978	2.06	-
chr4	158442	158500	asRNA:CR45198	2.06	-
chr4	606744	607437	onecut	17.89	-
chr4	446751	446821	CaMKI	599.02	+
chr4	108372	108427	pan	2.16	+
chr4	133713	134671	anne	1000000000000.0	+
chr4	133713	134671	lncRNA:CR43956	1000000000000.0	+
chr4	474768	474960	Asator	17.0	-
chr4	474768	474960	CG33941	17.0	-
chr4	695337	695697	myo	104.79	-
chr4	958123	958289	4E-T	7.39	-
