# Supplementary material for: The Drosophila Nab2 RNA binding protein inhibits m6A methylation and male-specific splicing of Sex lethal transcript in female neuronal tissue
Source: eLife. 2023 Jul 17;12:e64904. doi: 10.7554/eLife.64904 (PMC10351920; doi:10.7554/eLife.64904)
Supplement: Table 1—source data 1. — Abbreviations: A3’SS, alternative 3′ splice site; A5’SS, alternative 5′ splice site; MEE, mutually exclusive exon; RI, retained intron; SE, skipped exon. [file elife-64904-table1-data1.zip › Table 5 - female SE_significant.bed]

chr2L	16497011	16497151	Tpr2	1000000000000.0	+
chr2L	13277044	13282336	Drep4	1000000000000.0	+
chr2L	13277044	13282336	CG31848	1000000000000.0	+
chr2L	13277044	13282336	CG44085	1000000000000.0	+
chr2L	8931082	8931316	CG34398	3967.62	+
chr2L	8088610	8088705	Bsg	1000000000000.0	+
chr2L	1837173	1837406	wry	20.01	+
chr2L	1837173	1837406	lncRNA:CR44073	20.01	+
chr2L	1837173	1837406	lncRNA:CR44074	20.01	+
chr2L	19424269	19424809	Lectin-galC1	2.37	+
chr2L	19424269	19424809	Alp12	2.37	+
chr2L	19424269	19424809	CG13085	2.37	+
chr2L	19424269	19424809	Pax	2.37	+
chr2L	19424269	19424809	lectin-37Da	2.37	+
chr2L	19424269	19424809	lectin-37Db	2.37	+
chr2L	12240868	12241780	bru1	98775584.55	+
chr2L	12240868	12241780	atilla	98775584.55	+
chr2L	12240868	12241780	CG31759	98775584.55	+
chr2L	58249	58350	Cda5	7.13	-
chr2L	58249	58350	lncRNA:CR46254	7.13	-
chr2L	20825272	20825512	CG9331	119.85	+
chr2L	73820	73897	galectin	2.1	+
chr2L	73820	73897	dbr	2.1	+
chr2L	73820	73897	asRNA:CR44987	2.1	+
chr2L	73820	73897	lncRNA:CR45340	2.1	+
chr2L	9789675	9789732	IP3K1	1000000000000.0	-
chr2L	9789675	9789732	hpRNA:CR18854	1000000000000.0	-
chr2L	19763426	19763497	fbp	1000000000000.0	-
chr2L	10990096	10990783	aub	2.96	+
chr2L	10990096	10990783	TTLL4A	2.96	+
chr2L	7646943	7647266	Myo28B1	1000000000000.0	-
chr2L	7646943	7647266	Slob	1000000000000.0	-
chr2L	8922938	8923456	CG34398	58.1	+
chr2L	19763426	19763497	fbp	14.89	-
chr2L	20875638	20875724	CG14401	2.51	-
chr2L	20875638	20875724	sky	2.51	-
chr2L	20875638	20875724	CR33317	2.51	-
chr2L	20875638	20875724	asRNA:CR44981	2.51	-
chr2L	58249	58731	Cda5	52705481865.14	-
chr2L	58249	58731	lncRNA:CR46254	52705481865.14	-
chr2L	7657185	7657235	Myo28B1	20.97	-
chr2L	7657185	7657235	Slob	20.97	-
chr2L	18392065	18392135	Fas3	125.69	+
chr2L	18392065	18392135	Acp36DE	125.69	+
chr2L	18392065	18392135	CG34171	125.69	+
chr2L	30394	33270	Cda5	71.96	-
chr2L	30394	33270	lncRNA:CR46254	71.96	-
chr2L	5004172	5004207	Rtnl1	2928860938.87	-
chr2L	16787079	16787580	Mhc	1000000000000.0	+
chr2L	11800155	11800322	crol	2.59	-
chr2L	11800155	11800322	snoRNA:Me18S-A934	2.59	-
chr2L	16344426	16349472	chif	6.05	-
chr2L	4192633	4192968	Naprt	3949.83	-
chr2L	14993899	14994035	mol	662.27	-
chr2L	14229459	14229536	Dyrk2	2865105.94	-
chr2L	20356876	20359183	RtGEF	30.19	+
chr2L	20356876	20359183	snoRNA:Me28S-A3365	30.19	+
chr2L	111907	112019	Sam-S	35.03	+
chr2L	18026	18168	l(2)gl	16598.32	-
chr2L	6715169	6715323	AkhR	2.49	-
chr2L	4192633	4192968	Naprt	163.03	-
chr2L	19387862	19387936	CG17549	1000000000000.0	-
chr2L	11832725	11832787	esc	8.93	-
chr2L	11832725	11832787	Mal-B1	8.93	-
chr2L	11832725	11832787	Mal-B2	8.93	-
chr2L	11832725	11832787	CG14933	8.93	-
chr2L	11832725	11832787	CG31704	8.93	-
chr2L	11832725	11832787	Sfp33A2	8.93	-
chr2L	11832725	11832787	Sfp33A3	8.93	-
chr2L	11832725	11832787	CG42751	8.93	-
chr2L	11832725	11832787	asRNA:CR43936	8.93	-
chr2L	11832725	11832787	lncRNA:CR43937	8.93	-
chr2L	11832725	11832787	CG44008	8.93	-
chr2L	11832725	11832787	Pde1c	8.93	-
chr2L	11832725	11832787	Sfp33A4	8.93	-
chr2L	11832725	11832787	CG45011	8.93	-
chr2L	11832725	11832787	CG45012	8.93	-
chr2L	11832725	11832787	lncRNA:CR45014	8.93	-
chr2L	8931082	8932323	CG34398	283.08	+
chr2L	10989974	10990783	aub	13.01	+
chr2L	10989974	10990783	TTLL4A	13.01	+
chr2L	17394430	17394492	CLIP-190	2845570132.75	+
chr2L	17394430	17394492	Rpb11	2845570132.75	+
chr2L	6724178	6724389	Liprin-alpha	65.87	+
chr2L	22354812	22354969	Marf1	3.15	+
chr2L	7234204	7234341	Ndae1	16.05	-
chr2L	7234204	7234341	CG43799	16.05	-
chr2L	7234204	7234341	CG43800	16.05	-
chr2L	8428320	8429462	grk	7.71	+
chr2L	8428320	8429462	Akap200	7.71	+
chr2L	6678912	6679082	Nhe3	545.26	-
chr2L	6495244	6495868	CG9547	2.49	+
chr2L	6495244	6495868	CG31638	2.49	+
chr2L	20825272	20825512	CG9331	11363.73	+
chr2L	5549136	5549218	Oscillin	2.65	+
chr2L	9819287	9819331	nAChRalpha6	7.97	-
chr2L	9819287	9819331	lncRNA:CR43766	7.97	-
chr2L	4555206	4562483	HP6	1000000000000.0	-
chr2L	4555206	4562483	dpy	1000000000000.0	-
chr2L	4555206	4562483	lncRNA:CR43716	1000000000000.0	-
chr2L	14229532	14229536	Dyrk2	1000000000000.0	-
chr2L	15094134	15094232	CG15270	7.1	+
chr2L	8218854	8218871	Snx6	2.64	-
chr2L	6122698	6122853	CG31642	8439.02	+
chr2L	6122698	6122853	stai	8439.02	+
chr2L	10990096	10990783	aub	4.54	+
chr2L	10990096	10990783	TTLL4A	4.54	+
chr2L	7236145	7236351	Ndae1	1019871714.23	-
chr2L	7236145	7236351	CG43799	1019871714.23	-
chr2L	7236145	7236351	CG43800	1019871714.23	-
chr2L	15649699	15649731	CG4587	2.89	-
chr2L	12240868	12241780	bru1	148.26	+
chr2L	12240868	12241780	atilla	148.26	+
chr2L	12240868	12241780	CG31759	148.26	+
chr2L	9789675	9789739	IP3K1	1000000000000.0	-
chr2L	9789675	9789739	hpRNA:CR18854	1000000000000.0	-
chr2L	5141311	5141517	snoRNA:Psi28S-2263	16.69	+
chr2L	5141311	5141517	snoRNA:Psi18S-525k	16.69	+
chr2L	5141311	5141517	Msp300	16.69	+
chr2L	35746	38298	Cda5	4.46	-
chr2L	35746	38298	lncRNA:CR46254	4.46	-
chr2L	6922731	6922826	Hrb27C	2.69	+
chr2L	14601132	14601480	Adh	510.23	-
chr2L	14601132	14601480	osp	510.23	-
chr2L	14601132	14601480	lncRNA:CR43411	510.23	-
chr2L	13174439	13175276	Sfmbt	3.58	-
chr2L	13174439	13175276	CG43925	3.58	-
chr2L	13174439	13175276	asRNA:CR46256	3.58	-
chr2L	111907	112019	Sam-S	179.58	+
chr2L	6724178	6724393	Liprin-alpha	144218.75	+
chr2L	20831	20973	l(2)gl	2.48	-
chr2L	1938865	1941393	tRNA:Gly-GCC-1-1	5.11	+
chr2L	1938865	1941393	Wdr62	5.11	+
chr2R	9257410	9258060	Pkn	1000000000000.0	-
chr2R	9257410	9258060	CG2063	1000000000000.0	-
chr2R	9257410	9258060	CG30343	1000000000000.0	-
chr2R	9257410	9258060	CG34141	1000000000000.0	-
chr2R	9257410	9258060	asRNA:CR45132	1000000000000.0	-
chr2R	6931843	6932697	tRNA:Lys-CTT-1-6	2.47	-
chr2R	6931843	6932697	tRNA:Lys-CTT-1-7	2.47	-
chr2R	6931843	6932697	tRNA:Lys-CTT-1-8	2.47	-
chr2R	6931843	6932697	tRNA:Lys-CTT-1-9	2.47	-
chr2R	6931843	6932697	CG3358	2.47	-
chr2R	6931843	6932697	CheB42a	2.47	-
chr2R	6931843	6932697	ppk25	2.47	-
chr2R	6931843	6932697	mim	2.47	-
chr2R	6931843	6932697	CheB42c	2.47	-
chr2R	6931843	6932697	CheB42b	2.47	-
chr2R	9508927	9509170	brp	40.47	+
chr2R	24004789	24004863	Unc-89	1907.44	-
chr2R	15774428	15774757	Poxn	1000000000000.0	-
chr2R	15774428	15774757	CG8249	1000000000000.0	-
chr2R	15774428	15774757	tun	1000000000000.0	-
chr2R	15774428	15774757	CG33465	1000000000000.0	-
chr2R	15774428	15774757	Zasp52	1000000000000.0	-
chr2R	14067247	14067684	Prosap	5136032569.38	-
chr2R	14067247	14067684	CG42287	5136032569.38	-
chr2R	14067247	14067684	CG42288	5136032569.38	-
chr2R	13979477	13979943	CG6701	1000000000000.0	-
chr2R	21206877	21207512	Ugt49B1	2.09	+
chr2R	21206877	21207512	CG44245	2.09	+
chr2R	21206877	21207512	Gyg	2.09	+
chr2R	10091757	10091996	sut4	802.2	+
chr2R	10091757	10091996	CG2269	802.2	+
chr2R	6931063	6932697	tRNA:Lys-CTT-1-6	4.38	-
chr2R	6931063	6932697	tRNA:Lys-CTT-1-7	4.38	-
chr2R	6931063	6932697	tRNA:Lys-CTT-1-8	4.38	-
chr2R	6931063	6932697	tRNA:Lys-CTT-1-9	4.38	-
chr2R	6931063	6932697	CG3358	4.38	-
chr2R	6931063	6932697	CheB42a	4.38	-
chr2R	6931063	6932697	ppk25	4.38	-
chr2R	6931063	6932697	mim	4.38	-
chr2R	6931063	6932697	CheB42c	4.38	-
chr2R	6931063	6932697	CheB42b	4.38	-
chr2R	9255829	9256038	Pkn	1000000000000.0	-
chr2R	9255829	9256038	CG2063	1000000000000.0	-
chr2R	9255829	9256038	CG30343	1000000000000.0	-
chr2R	9255829	9256038	CG34141	1000000000000.0	-
chr2R	9255829	9256038	asRNA:CR45132	1000000000000.0	-
chr2R	24915731	24915831	Tpc2	4.66	+
chr2R	24915731	24915831	pain	4.66	+
chr2R	24915731	24915831	RpL41	4.66	+
chr2R	24915731	24915831	NaCP60E	4.66	+
chr2R	21398065	21398580	Sdc	360383577.37	-
chr2R	21398065	21398580	Acox57D-d	360383577.37	-
chr2R	15457748	15457924	Mtk	2.17	+
chr2R	15457748	15457924	CG30472	2.17	+
chr2R	15457748	15457924	CG34188	2.17	+
chr2R	15457748	15457924	Stacl	2.17	+
chr2R	15457748	15457924	lncRNA:CR45020	2.17	+
chr2R	11382932	11383075	Sod3	1000000000000.0	-
chr2R	9255829	9256038	Pkn	239.68	-
chr2R	9255829	9256038	CG2063	239.68	-
chr2R	9255829	9256038	CG30343	239.68	-
chr2R	9255829	9256038	CG34141	239.68	-
chr2R	9255829	9256038	asRNA:CR45132	239.68	-
chr2R	22731144	22731491	jbug	2.82	-
chr2R	8895787	8895843	ana2	5.05	+
chr2R	8895787	8895843	Sec31	5.05	+
chr2R	22631514	22631561	CG17807	308.93	+
chr2R	22631514	22631561	CG33143	308.93	+
chr2R	25037702	25037970	Nplp1	3.41	+
chr2R	8895787	8895843	ana2	12.39	+
chr2R	8895787	8895843	Sec31	12.39	+
chr2R	11160151	11160298	shn	15.36	-
chr2R	11160151	11160298	BBS4	15.36	-
chr2R	11160151	11160298	CG13229	15.36	-
chr2R	11160151	11160298	CG13231	15.36	-
chr2R	11160151	11160298	CG12391	15.36	-
chr2R	12387913	12387939	Cpr49Ac	29.21	+
chr2R	10148633	10149094	CG18011	1000000000000.0	-
chr2R	10148633	10149094	KCNQ	1000000000000.0	-
chr2R	10148633	10149094	mlt	1000000000000.0	-
chr2R	10148633	10149094	asRNA:CR45133	1000000000000.0	-
chr2R	10873854	10874149	CG30015	13.98	-
chr2R	10873854	10874149	lncRNA:CR44302	13.98	-
chr2R	10873854	10874149	asRNA:CR45136	13.98	-
chr2R	22930386	22931280	CG3788	1000000000000.0	+
chr2R	22930386	22931280	ReepA	1000000000000.0	+
chr2R	16667314	16667448	Picot	3.57	-
chr2R	21023662	21023754	RIC-3	12.49	+
chr2R	17361113	17361154	CG18469	19.83	+
chr2R	17361113	17361154	CG12699	19.83	+
chr2R	17361113	17361154	CG43108	19.83	+
chr2R	17361113	17361154	lncRNA:CR43660	19.83	+
chr2R	17361113	17361154	lncRNA:CR43661	19.83	+
chr2R	17361113	17361154	mbl	19.83	+
chr2R	17361113	17361154	lncRNA:CR45997	19.83	+
chr2R	17361113	17361154	lncRNA:CR46235	19.83	+
chr2R	8866346	8866357	RyR	72.58	+
chr2R	10296435	10300268	CG12910	1000000000000.0	+
chr2R	10296435	10300268	CAP	1000000000000.0	+
chr2R	12577454	12578285	Sin3A	1000000000000.0	-
chr2R	12577454	12578285	ClC-b	1000000000000.0	-
chr2R	12577454	12578285	lncRNA:CR30055	1000000000000.0	-
chr2R	9257410	9258060	Pkn	1000000000000.0	-
chr2R	9257410	9258060	CG2063	1000000000000.0	-
chr2R	9257410	9258060	CG30343	1000000000000.0	-
chr2R	9257410	9258060	CG34141	1000000000000.0	-
chr2R	9257410	9258060	asRNA:CR45132	1000000000000.0	-
chr2R	23924002	23924094	kcc	3.68	+
chr2R	23924002	23924094	asRNA:CR44806	3.68	+
chr2R	8115978	8116025	Asap	128.46	-
chr2R	9853683	9853730	PCB	1000000000000.0	-
chr2R	21398065	21398583	Sdc	1000000000000.0	-
chr2R	21398065	21398583	Acox57D-d	1000000000000.0	-
chr2R	7640832	7646426	Rpt1	1000000000000.0	+
chr2R	7640832	7646426	CG17985	1000000000000.0	+
chr2R	7640832	7646426	CG30491	1000000000000.0	+
chr2R	7640832	7646426	CG43340	1000000000000.0	+
chr2R	7640832	7646426	asRNA:CR45131	1000000000000.0	+
chr2R	17359306	17359557	CG18469	1000000000000.0	+
chr2R	17359306	17359557	CG12699	1000000000000.0	+
chr2R	17359306	17359557	CG43108	1000000000000.0	+
chr2R	17359306	17359557	lncRNA:CR43660	1000000000000.0	+
chr2R	17359306	17359557	lncRNA:CR43661	1000000000000.0	+
chr2R	17359306	17359557	mbl	1000000000000.0	+
chr2R	17359306	17359557	lncRNA:CR45997	1000000000000.0	+
chr2R	17359306	17359557	lncRNA:CR46235	1000000000000.0	+
chr2R	24066561	24066716	yki	3.29	-
chr2R	12577454	12578551	Sin3A	3041.67	-
chr2R	12577454	12578551	ClC-b	3041.67	-
chr2R	12577454	12578551	lncRNA:CR30055	3041.67	-
chr2R	16716154	16716211	Idgf6	1000000000000.0	-
chr2R	16716154	16716211	Pgant9	1000000000000.0	-
chr2R	24916772	24916890	Tpc2	2.19	+
chr2R	24916772	24916890	pain	2.19	+
chr2R	24916772	24916890	RpL41	2.19	+
chr2R	24916772	24916890	NaCP60E	2.19	+
chr2R	21278983	21279093	CG30391	26.73	+
chr2R	21278983	21279093	CG30393	26.73	+
chr2R	21278983	21279093	Rgk3	26.73	+
chr2R	13811198	13811254	stj	150.29	+
chr2R	19177303	19177573	CG10737	1000000000000.0	+
chr2R	15269533	15269757	ItgaPS4	58347.95	-
chr2R	15269533	15269757	ND-51L2	58347.95	-
chr2R	15269533	15269757	lncRNA:CR44241	58347.95	-
chr2R	15269533	15269757	Trpm	58347.95	-
chr2R	15948005	15948710	Cyp4aa1	4.21	-
chr2R	15948005	15948710	CG8366	4.21	-
chr2R	15948005	15948710	Strn-Mlck	4.21	-
chr2R	12673899	12673928	GLS	178.93	-
chr2R	22930389	22931166	CG3788	1000000000000.0	+
chr2R	22930389	22931166	ReepA	1000000000000.0	+
chr2R	11295494	11295885	CG18336	748.46	-
chr2R	11295494	11295885	CG42336	748.46	-
chr2R	9257410	9257679	Pkn	1000000000000.0	-
chr2R	9257410	9257679	CG2063	1000000000000.0	-
chr2R	9257410	9257679	CG30343	1000000000000.0	-
chr2R	9257410	9257679	CG34141	1000000000000.0	-
chr2R	9257410	9257679	asRNA:CR45132	1000000000000.0	-
chr2R	12592329	12592445	Sin3A	738566.97	-
chr2R	12592329	12592445	ClC-b	738566.97	-
chr2R	12592329	12592445	lncRNA:CR30055	738566.97	-
chr2R	21299837	21300371	Panx	1000000000000.0	+
chr2R	21299837	21300371	CG42672	1000000000000.0	+
chr2R	21299837	21300371	asRNA:CR44724	1000000000000.0	+
chr2R	22342521	22342730	Liprin-gamma	39.39	-
chr2R	22342521	22342730	CG11298	39.39	-
chr2R	22342521	22342730	CG34208	39.39	-
chr2R	22825482	22826987	CG30271	2.8	+
chr2R	22825482	22826987	CG30274	2.8	+
chr2R	22825482	22826987	CG42284	2.8	+
chr2R	13417536	13417828	tRNA:Ile-AAT-1-4	555852291.11	-
chr2R	13417536	13417828	tRNA:Ile-AAT-1-6	555852291.11	-
chr2R	13417536	13417828	tRNA:Ile-AAT-1-7	555852291.11	-
chr2R	13417536	13417828	tRNA:Leu-CAA-2-1	555852291.11	-
chr2R	13417536	13417828	tRNA:Leu-CAA-1-1	555852291.11	-
chr2R	13417536	13417828	Ser8	555852291.11	-
chr2R	13417536	13417828	CG30065	555852291.11	-
chr2R	13417536	13417828	tRNA:Ile-AAT-1-8	555852291.11	-
chr2R	13417536	13417828	ATP8A	555852291.11	-
chr2R	13417536	13417828	CG30060	555852291.11	-
chr2R	17528622	17528852	CG4866	17.18	-
chr2R	17528622	17528852	Patronin	17.18	-
chr2R	16979847	16979895	Cbp53E	4.42	+
chr2R	22914520	22914850	nahoda	206461.79	+
chr2R	16642052	16642196	Amyrel	3.88	+
chr2R	16642052	16642196	gprs	3.88	+
chr2R	17528622	17528852	CG4866	3.56	-
chr2R	17528622	17528852	Patronin	3.56	-
chr2R	9272300	9272707	Pkn	1000000000000.0	-
chr2R	9272300	9272707	CG2063	1000000000000.0	-
chr2R	9272300	9272707	CG30343	1000000000000.0	-
chr2R	9272300	9272707	CG34141	1000000000000.0	-
chr2R	9272300	9272707	asRNA:CR45132	1000000000000.0	-
chr2R	15460873	15461226	Mtk	42.05	+
chr2R	15460873	15461226	CG30472	42.05	+
chr2R	15460873	15461226	CG34188	42.05	+
chr2R	15460873	15461226	Stacl	42.05	+
chr2R	15460873	15461226	lncRNA:CR45020	42.05	+
chr2R	21165559	21165874	CG4266	11.33	-
chr2R	15948164	15948710	Cyp4aa1	128.48	-
chr2R	15948164	15948710	CG8366	128.48	-
chr2R	15948164	15948710	Strn-Mlck	128.48	-
chr2R	21398065	21398583	Sdc	464136.07	-
chr2R	21398065	21398583	Acox57D-d	464136.07	-
chr2R	16226657	16226774	CG15706	2.25	-
chr2R	16226657	16226774	Tsf3	2.25	-
chr2R	16226657	16226774	CG15701	2.25	-
chr2R	12673899	12673928	GLS	24085.87	-
chr2R	21022334	21022462	RIC-3	5.28	+
chr2R	8666768	8666794	UQCR-11L	43.6	+
chr2R	8666768	8666794	CG30355	43.6	+
chr2R	8666768	8666794	Acsl	43.6	+
chr2R	7635516	7635605	Rpt1	2.35	+
chr2R	7635516	7635605	CG17985	2.35	+
chr2R	7635516	7635605	CG30491	2.35	+
chr2R	7635516	7635605	CG43340	2.35	+
chr2R	7635516	7635605	asRNA:CR45131	2.35	+
chr2R	16429331	16429462	Sema2b	19.24	+
chr2R	9257410	9257673	Pkn	1000000000000.0	-
chr2R	9257410	9257673	CG2063	1000000000000.0	-
chr2R	9257410	9257673	CG30343	1000000000000.0	-
chr2R	9257410	9257673	CG34141	1000000000000.0	-
chr2R	9257410	9257673	asRNA:CR45132	1000000000000.0	-
chr2R	20308147	20308499	CG11200	23.53	-
chr2R	22929088	22929291	CG3788	1000000000000.0	+
chr2R	22929088	22929291	ReepA	1000000000000.0	+
chr2R	13141662	13141817	Cap-G	3.16	+
chr2R	9257410	9257673	Pkn	1000000000000.0	-
chr2R	9257410	9257673	CG2063	1000000000000.0	-
chr2R	9257410	9257673	CG30343	1000000000000.0	-
chr2R	9257410	9257673	CG34141	1000000000000.0	-
chr2R	9257410	9257673	asRNA:CR45132	1000000000000.0	-
chr2R	15846917	15847065	Poxn	82.61	-
chr2R	15846917	15847065	CG8249	82.61	-
chr2R	15846917	15847065	tun	82.61	-
chr2R	15846917	15847065	CG33465	82.61	-
chr2R	15846917	15847065	Zasp52	82.61	-
chr2R	18413326	18413429	imd	24246.31	+
chr2R	18413326	18413429	Dp1	24246.31	+
chr2R	18413326	18413429	GstE9	24246.31	+
chr2R	23413533	23413793	CG9812	879636.83	-
chr2R	23413533	23413793	CG30411	879636.83	-
chr2R	21510106	21510201	CG10494	88121.33	+
chr2R	21510106	21510201	MESK2	88121.33	+
chr2R	18758031	18758126	Cyp12b2	369.69	-
chr2R	18758031	18758126	Jabba	369.69	-
chr2R	15458899	15459267	Mtk	42.88	+
chr2R	15458899	15459267	CG30472	42.88	+
chr2R	15458899	15459267	CG34188	42.88	+
chr2R	15458899	15459267	Stacl	42.88	+
chr2R	15458899	15459267	lncRNA:CR45020	42.88	+
chr2R	21398065	21398580	Sdc	23217447.1	-
chr2R	21398065	21398580	Acox57D-d	23217447.1	-
chr2R	16111501	16111554	Asph	18.56	+
chr2R	15458899	15459267	Mtk	5.4	+
chr2R	15458899	15459267	CG30472	5.4	+
chr2R	15458899	15459267	CG34188	5.4	+
chr2R	15458899	15459267	Stacl	5.4	+
chr2R	15458899	15459267	lncRNA:CR45020	5.4	+
chr2R	22930389	22931280	CG3788	1000000000000.0	+
chr2R	22930389	22931280	ReepA	1000000000000.0	+
chr2R	22929088	22929291	CG3788	523.79	+
chr2R	22929088	22929291	ReepA	523.79	+
chr2R	17523500	17523571	CG4866	8.69	-
chr2R	17523500	17523571	Patronin	8.69	-
chr2R	7640832	7647677	Rpt1	1000000000000.0	+
chr2R	7640832	7647677	CG17985	1000000000000.0	+
chr2R	7640832	7647677	CG30491	1000000000000.0	+
chr2R	7640832	7647677	CG43340	1000000000000.0	+
chr2R	7640832	7647677	asRNA:CR45131	1000000000000.0	+
chr2R	21510118	21510201	CG10494	52128525.63	+
chr2R	21510118	21510201	MESK2	52128525.63	+
chr2R	15774428	15775507	Poxn	1108.93	-
chr2R	15774428	15775507	CG8249	1108.93	-
chr2R	15774428	15775507	tun	1108.93	-
chr2R	15774428	15775507	CG33465	1108.93	-
chr2R	15774428	15775507	Zasp52	1108.93	-
chr2R	17035655	17036407	RhoGEF2	18.12	+
chr2R	17035655	17036407	CG43371	18.12	+
chr2R	17035655	17036407	asRNA:CR45144	18.12	+
chr2R	17035655	17036407	asRNA:CR45145	18.12	+
chr2R	19242174	19242395	cora	9.9	+
chr2R	6730073	6730114	l(2)01289	4.2	-
chr2R	12450069	12450236	Dyb	2.32	+
chr2R	12450069	12450236	CG30334	2.32	+
chr2R	11313973	11314725	nompA	188.66	-
chr2R	11313973	11314725	CG43114	188.66	-
chr2R	19218576	19218638	hppy	2.26	+
chr2R	9257410	9257679	Pkn	1000000000000.0	-
chr2R	9257410	9257679	CG2063	1000000000000.0	-
chr2R	9257410	9257679	CG30343	1000000000000.0	-
chr2R	9257410	9257679	CG34141	1000000000000.0	-
chr2R	9257410	9257679	asRNA:CR45132	1000000000000.0	-
chr2R	15453741	15453797	Mtk	6.56	+
chr2R	15453741	15453797	CG30472	6.56	+
chr2R	15453741	15453797	CG34188	6.56	+
chr2R	15453741	15453797	Stacl	6.56	+
chr2R	15453741	15453797	lncRNA:CR45020	6.56	+
chr2R	17035346	17036407	RhoGEF2	8.63	+
chr2R	17035346	17036407	CG43371	8.63	+
chr2R	17035346	17036407	asRNA:CR45144	8.63	+
chr2R	17035346	17036407	asRNA:CR45145	8.63	+
chr2R	22108851	22108979	mei-S332	8.21	-
chr2R	22108851	22108979	CG30280	8.21	-
chr2R	22108851	22108979	CG30281	8.21	-
chr2R	22108851	22108979	Vrp1	8.21	-
chr2R	9185217	9185924	Rab32	1000000000000.0	-
chr2R	9185217	9185924	lncRNA:CR44284	1000000000000.0	-
chr2R	12509084	12509470	vis	9.89	-
chr2R	2515643	2515908	MFS17	6688549.26	-
chr2R	16226568	16226804	CG15706	37.43	-
chr2R	16226568	16226804	Tsf3	37.43	-
chr2R	16226568	16226804	CG15701	37.43	-
chr2R	6931063	6932643	tRNA:Lys-CTT-1-6	3.04	-
chr2R	6931063	6932643	tRNA:Lys-CTT-1-7	3.04	-
chr2R	6931063	6932643	tRNA:Lys-CTT-1-8	3.04	-
chr2R	6931063	6932643	tRNA:Lys-CTT-1-9	3.04	-
chr2R	6931063	6932643	CG3358	3.04	-
chr2R	6931063	6932643	CheB42a	3.04	-
chr2R	6931063	6932643	ppk25	3.04	-
chr2R	6931063	6932643	mim	3.04	-
chr2R	6931063	6932643	CheB42c	3.04	-
chr2R	6931063	6932643	CheB42b	3.04	-
chr3L	23748140	23748373	CG17698	116451652.0	+
chr3L	1872354	1872470	dre4	8.19	-
chr3L	4085429	4085529	Gad1	1000000000000.0	-
chr3L	4085429	4085529	CG14989	1000000000000.0	-
chr3L	16794837	16794839	nudC	1000000000000.0	-
chr3L	16794837	16794839	CG9674	1000000000000.0	-
chr3L	16794837	16794839	CG13024	1000000000000.0	-
chr3L	23238837	23239017	nAChRalpha4	38.08	+
chr3L	11163387	11163488	CG6216	471817047.58	+
chr3L	11163387	11163488	IRSp53	471817047.58	+
chr3L	11163387	11163488	lncRNA:CR43989	471817047.58	+
chr3L	3117346	3117405	prominin-like	3.55	-
chr3L	3117346	3117405	CG45067	3.55	-
chr3L	23037638	23037753	nrm	2.42	+
chr3L	1501351	1501406	hfp	5.41	-
chr3L	1501351	1501406	scaRNA:MeU2-48	5.41	-
chr3L	2509762	2510557	Spn	6.49	-
chr3L	2509762	2510557	CG32295	6.49	-
chr3L	2509762	2510557	lncRNA:CR45170	6.49	-
chr3L	16068113	16068943	Mbs	3.78	+
chr3L	3084808	3084900	CG11486	11.51	+
chr3L	13265180	13265392	caps	413351695322.74	+
chr3L	13265180	13265392	CG32119	413351695322.74	+
chr3L	9831000	9831440	Ilp5	1000000000000.0	+
chr3L	9831000	9831440	CG43897	1000000000000.0	+
chr3L	7656375	7661506	PGRP-SD	1000000000000.0	-
chr3L	7656375	7661506	CG7492	1000000000000.0	-
chr3L	7656375	7661506	Mcad	1000000000000.0	-
chr3L	7656375	7661506	CG7457	1000000000000.0	-
chr3L	7656375	7661506	CG8492	1000000000000.0	-
chr3L	7656375	7661506	Snmp2	1000000000000.0	-
chr3L	7656375	7661506	CG13685	1000000000000.0	-
chr3L	7656375	7661506	CG7409	1000000000000.0	-
chr3L	7656375	7661506	CG32373	1000000000000.0	-
chr3L	7656375	7661506	Ank2	1000000000000.0	-
chr3L	7656375	7661506	CG44195	1000000000000.0	-
chr3L	19794224	19794325	CG14102	39.33	+
chr3L	19794224	19794325	Ir76a	39.33	+
chr3L	19794224	19794325	SREBP	39.33	+
chr3L	2127078	2128760	zormin	1000000000000.0	-
chr3L	2127078	2128760	asRNA:CR45802	1000000000000.0	-
chr3L	8451775	8452128	Gug	3.53	+
chr3L	14736043	14736135	CG4914	20.67	+
chr3L	14736043	14736135	CG5048	20.67	+
chr3L	14736043	14736135	goddard	20.67	+
chr3L	14736043	14736135	CG13474	20.67	+
chr3L	14736043	14736135	CG17177	20.67	+
chr3L	14736043	14736135	CG13476	20.67	+
chr3L	14736043	14736135	CG13473	20.67	+
chr3L	14736043	14736135	CG13471	20.67	+
chr3L	14736043	14736135	ome	20.67	+
chr3L	9353513	9353518	PGRP-LF	1000000000000.0	-
chr3L	9353513	9353518	UGP	1000000000000.0	-
chr3L	9353513	9353518	CG32040	1000000000000.0	-
chr3L	11227673	11228088	CG42671	7.03	+
chr3L	11227673	11228088	asRNA:CR46050	7.03	+
chr3L	7662471	7662890	PGRP-SD	6527418.72	-
chr3L	7662471	7662890	CG7492	6527418.72	-
chr3L	7662471	7662890	Mcad	6527418.72	-
chr3L	7662471	7662890	CG7457	6527418.72	-
chr3L	7662471	7662890	CG8492	6527418.72	-
chr3L	7662471	7662890	Snmp2	6527418.72	-
chr3L	7662471	7662890	CG13685	6527418.72	-
chr3L	7662471	7662890	CG7409	6527418.72	-
chr3L	7662471	7662890	CG32373	6527418.72	-
chr3L	7662471	7662890	Ank2	6527418.72	-
chr3L	7662471	7662890	CG44195	6527418.72	-
chr3L	15869248	15869268	lncRNA:CR44050	25.28	-
chr3L	15869248	15869268	lncRNA:CR44051	25.28	-
chr3L	15869248	15869268	pHCl-1	25.28	-
chr3L	444490	444519	klar	6.47	-
chr3L	444490	444519	CG34267	6.47	-
chr3L	444490	444519	CG34268	6.47	-
chr3L	444490	444519	CG34269	6.47	-
chr3L	444490	444519	lncRNA:CR45117	6.47	-
chr3L	444490	444519	lncRNA:CR45118	6.47	-
chr3L	444490	444519	lncRNA:CR46002	6.47	-
chr3L	12001727	12001865	Pop2	3.02	-
chr3L	20851413	20851442	CG11456	31.27	-
chr3L	20851413	20851442	CG32432	31.27	-
chr3L	8635681	8635752	Zasp66	1000000000000.0	+
chr3L	8635681	8635752	Cdc6	1000000000000.0	+
chr3L	8786622	8787344	Fhos	49.97	+
chr3L	1501351	1501397	hfp	36.2	-
chr3L	1501351	1501397	scaRNA:MeU2-48	36.2	-
chr3L	24748408	24748494	scro	5.15	+
chr3L	6702863	6703229	SP1173	1000000000000.0	-
chr3L	2501070	2501141	CG16758	1000000000000.0	-
chr3L	22270914	22270976	Csp	2.22	+
chr3L	22270914	22270976	sisRNA:3	2.22	+
chr3L	3327343	3327553	Strip	1000000000000.0	+
chr3L	3327343	3327553	PHGPx	1000000000000.0	+
chr3L	1330863	1330949	ND-ACP	179453301125.86	+
chr3L	18460224	18460346	CG32196	10.79	-
chr3L	12852232	12852277	Wbp2	4.93	+
chr3L	7661981	7662256	PGRP-SD	2.19	-
chr3L	7661981	7662256	CG7492	2.19	-
chr3L	7661981	7662256	Mcad	2.19	-
chr3L	7661981	7662256	CG7457	2.19	-
chr3L	7661981	7662256	CG8492	2.19	-
chr3L	7661981	7662256	Snmp2	2.19	-
chr3L	7661981	7662256	CG13685	2.19	-
chr3L	7661981	7662256	CG7409	2.19	-
chr3L	7661981	7662256	CG32373	2.19	-
chr3L	7661981	7662256	Ank2	2.19	-
chr3L	7661981	7662256	CG44195	2.19	-
chr3L	7536004	7536435	lqf	2.76	+
chr3L	14616458	14616712	shd	4.87	+
chr3L	7661981	7662298	PGRP-SD	811.87	-
chr3L	7661981	7662298	CG7492	811.87	-
chr3L	7661981	7662298	Mcad	811.87	-
chr3L	7661981	7662298	CG7457	811.87	-
chr3L	7661981	7662298	CG8492	811.87	-
chr3L	7661981	7662298	Snmp2	811.87	-
chr3L	7661981	7662298	CG13685	811.87	-
chr3L	7661981	7662298	CG7409	811.87	-
chr3L	7661981	7662298	CG32373	811.87	-
chr3L	7661981	7662298	Ank2	811.87	-
chr3L	7661981	7662298	CG44195	811.87	-
chr3L	11620923	11621103	CG6084	404826245.25	-
chr3L	10571049	10571246	CG6527	15.7	+
chr3L	10571049	10571246	Rbfox1	15.7	+
chr3L	10571049	10571246	S-Lap4	15.7	+
chr3L	10571049	10571246	snoRNA:Me28S-A2629	15.7	+
chr3L	1500245	1500388	hfp	15.82	-
chr3L	1500245	1500388	scaRNA:MeU2-48	15.82	-
chr3L	23747759	23747812	CG17698	1000000000000.0	+
chr3L	8637439	8637598	Zasp66	3.62	+
chr3L	8637439	8637598	Cdc6	3.62	+
chr3L	20772605	20772963	Pitslre	65598454.1	+
chr3L	20772605	20772963	Pex16	65598454.1	+
chr3L	14739435	14740148	CG4914	15.84	+
chr3L	14739435	14740148	CG5048	15.84	+
chr3L	14739435	14740148	goddard	15.84	+
chr3L	14739435	14740148	CG13474	15.84	+
chr3L	14739435	14740148	CG17177	15.84	+
chr3L	14739435	14740148	CG13476	15.84	+
chr3L	14739435	14740148	CG13473	15.84	+
chr3L	14739435	14740148	CG13471	15.84	+
chr3L	14739435	14740148	ome	15.84	+
chr3L	7661981	7662298	PGRP-SD	13.98	-
chr3L	7661981	7662298	CG7492	13.98	-
chr3L	7661981	7662298	Mcad	13.98	-
chr3L	7661981	7662298	CG7457	13.98	-
chr3L	7661981	7662298	CG8492	13.98	-
chr3L	7661981	7662298	Snmp2	13.98	-
chr3L	7661981	7662298	CG13685	13.98	-
chr3L	7661981	7662298	CG7409	13.98	-
chr3L	7661981	7662298	CG32373	13.98	-
chr3L	7661981	7662298	Ank2	13.98	-
chr3L	7661981	7662298	CG44195	13.98	-
chr3L	23100220	23100357	CkIIalpha	8.81	+
chr3L	16966068	16966358	Nc73EF	1000000000000.0	+
chr3L	16966068	16966358	Cpr73D	1000000000000.0	+
chr3L	16966068	16966358	Obp73a	1000000000000.0	+
chr3L	9831000	9831440	Ilp5	1000000000000.0	+
chr3L	9831000	9831440	CG43897	1000000000000.0	+
chr3L	22774738	22775137	SPoCk	1000000000000.0	+
chr3L	22774738	22775137	lncRNA:CR45961	1000000000000.0	+
chr3L	2415391	2415464	CG16762	2.88	+
chr3L	2415391	2415464	Cyp4d20	2.88	+
chr3L	2415391	2415464	CG1146	2.88	+
chr3L	2415391	2415464	Mzt1	2.88	+
chr3L	2415391	2415464	Svil	2.88	+
chr3L	15852695	15852697	lncRNA:CR44050	6.97	-
chr3L	15852695	15852697	lncRNA:CR44051	6.97	-
chr3L	15852695	15852697	pHCl-1	6.97	-
chr3L	4816705	4816731	CG18808	7.46	-
chr3L	4816705	4816731	Dhc64C	7.46	-
chr3L	9831000	9831440	Ilp5	1000000000000.0	+
chr3L	9831000	9831440	CG43897	1000000000000.0	+
chr3L	26219968	26220152	CG40160	47.21	+
chr3L	8358556	8358715	Idh	1000000000000.0	-
chr3L	9831000	9831440	Ilp5	1000000000000.0	+
chr3L	9831000	9831440	CG43897	1000000000000.0	+
chr3L	21835071	21835229	Nopp140	2.88	+
chr3L	21835071	21835229	P5CDh1	2.88	+
chr3L	15811220	15812897	fwe	11.48	-
chr3L	9688531	9688599	CG16719	197.67	-
chr3L	9688531	9688599	CG6767	197.67	-
chr3L	9688531	9688599	asRNA:CR45121	197.67	-
chr3L	9688531	9688599	asRNA:CR45804	197.67	-
chr3L	12001727	12001931	Pop2	6.64	-
chr3L	20829385	20829540	Mst77F	73.75	+
chr3L	20829385	20829540	Pka-R1	73.75	+
chr3L	2062454	2069914	sls	1000000000000.0	-
chr3L	2062454	2069914	asRNA:CR42860	1000000000000.0	-
chr3L	4577917	4577952	CG42540	8.5	+
chr3L	1500245	1500388	hfp	100.63	-
chr3L	1500245	1500388	scaRNA:MeU2-48	100.63	-
chr3L	15855757	15856353	lncRNA:CR44050	453608.59	-
chr3L	15855757	15856353	lncRNA:CR44051	453608.59	-
chr3L	15855757	15856353	pHCl-1	453608.59	-
chr3L	452838	453488	klar	11.74	-
chr3L	452838	453488	CG34267	11.74	-
chr3L	452838	453488	CG34268	11.74	-
chr3L	452838	453488	CG34269	11.74	-
chr3L	452838	453488	lncRNA:CR45117	11.74	-
chr3L	452838	453488	lncRNA:CR45118	11.74	-
chr3L	452838	453488	lncRNA:CR46002	11.74	-
chr3L	1501346	1501406	hfp	22.85	-
chr3L	1501346	1501406	scaRNA:MeU2-48	22.85	-
chr3L	12201779	12201862	Adk1	2.07	-
chr3L	17893452	17893556	Tsp74F	1000000000000.0	-
chr3L	8635681	8635752	Zasp66	7458.35	+
chr3L	8635681	8635752	Cdc6	7458.35	+
chr3L	7819988	7820029	Pdp1	1088.03	-
chr3L	7819988	7820029	Pdp1	15.42	-
chr3L	23100245	23100357	CkIIalpha	21629492095.07	+
chr3L	1633709	1633806	nSyb	50592.72	-
chr3L	7513523	7513621	CG7546	4.33	+
chr3L	1546599	1546676	Pcyt2	5.52	+
chr3L	1546599	1546676	Pcyt1	5.52	+
chr3L	1546599	1546676	asRNA:CR45813	5.52	+
chr3L	15811220	15812241	fwe	17.27	-
chr3L	1501346	1501397	hfp	622.38	-
chr3L	1501346	1501397	scaRNA:MeU2-48	622.38	-
chr3L	13602342	13602476	bru3	2.97	-
chr3L	13602342	13602476	lncRNA:CR45120	2.97	-
chr3L	13602342	13602476	lncRNA:CR45178	2.97	-
chr3L	13602342	13602476	lncRNA:CR45825	2.97	-
chr3L	343955	344039	mth	870.47	-
chr3L	343955	344039	mthl9	870.47	-
chr3L	343955	344039	mthl10	870.47	-
chr3L	343955	344039	Ptpmeg	870.47	-
chrX	6554909	6555259	CG34417	5.01	+
chrX	11673731	11674902	Ptp10D	5.67	+
chrX	15110464	15110670	Rab3-GEF	32625.01	+
chrX	15110464	15110670	CG9072	32625.01	+
chrX	15110464	15110670	Cyp4s3	32625.01	+
chrX	8979454	8979831	CG12661	255.04	-
chrX	8979454	8979831	CG10962	255.04	-
chrX	8979454	8979831	CG12662	255.04	-
chrX	8979454	8979831	Nost	255.04	-
chrX	8979454	8979831	rdgA	255.04	-
chrX	8979454	8979831	CG43255	255.04	-
chrX	8979454	8979831	lncRNA:CR43836	255.04	-
chrX	8979454	8979831	lncRNA:CR44111	255.04	-
chrX	21628920	21629792	DIP1	17.82	-
chrX	3293600	3295453	dnc	103658801.1	+
chrX	3293600	3295453	Pig1	103658801.1	+
chrX	3293600	3295453	Sgs4	103658801.1	+
chrX	3293600	3295453	ng3	103658801.1	+
chrX	3293600	3295453	CG10793	103658801.1	+
chrX	3293600	3295453	CG14265	103658801.1	+
chrX	3293600	3295453	lncRNA:CR44886	103658801.1	+
chrX	17668107	17668157	CG12990	14.44	+
chrX	17668107	17668157	beta-Spec	14.44	+
chrX	1893403	1893499	arm	43.21	-
chrX	1893403	1893499	mRpL16	43.21	-
chrX	16710204	16710313	CG9676	333.55	+
chrX	16710204	16710313	sphe	333.55	+
chrX	16710204	16710313	CG9673	333.55	+
chrX	16710204	16710313	CG4653	333.55	+
chrX	16710204	16710313	CG9672	333.55	+
chrX	16710204	16710313	CG4678	333.55	+
chrX	6577944	6583343	CG34417	11.26	+
chrX	22463539	22465558	Usp2	1000000000000.0	+
chrX	22463539	22465558	CG14613	1000000000000.0	+
chrX	2372324	2372332	PsGEF	4.64	-
chrX	3486083	3486184	CG12535	17759.06	+
chrX	3486083	3486184	CG14269	17759.06	+
chrX	3486083	3486184	CG16782	17759.06	+
chrX	3486083	3486184	CG10801	17759.06	+
chrX	3486083	3486184	CG16781	17759.06	+
chrX	3486083	3486184	CG12206	17759.06	+
chrX	3486083	3486184	CG10804	17759.06	+
chrX	3486083	3486184	CG10802	17759.06	+
chrX	3486083	3486184	CG14270	17759.06	+
chrX	3486083	3486184	CG10803	17759.06	+
chrX	3486083	3486184	Gas8	17759.06	+
chrX	3486083	3486184	CG13021	17759.06	+
chrX	3486083	3486184	CG2875	17759.06	+
chrX	3486083	3486184	tRNA:Gln-TTG-2-1	17759.06	+
chrX	3486083	3486184	DIP-alpha	17759.06	+
chrX	3486083	3486184	ppk8	17759.06	+
chrX	3486083	3486184	Myc	17759.06	+
chrX	3486083	3486184	lncRNA:CR44999	17759.06	+
chrX	3486083	3486184	lncRNA:CR34335	17759.06	+
chrX	2499211	2499678	trol	1000000000000.0	-
chrX	19562411	19562509	Grip84	2.54	-
chrX	2494404	2494637	trol	1000000000000.0	-
chrX	11884798	11885056	CG10353	9.03	-
chrX	20235808	20235950	sw	115.14	-
chrX	5774558	5774896	CG3097	4.1	-
chrX	5774558	5774896	CG3108	4.1	-
chrX	5774558	5774896	CG15767	4.1	-
chrX	5774558	5774896	CG42264	4.1	-
chrX	5774558	5774896	CG42699	4.1	-
chrX	22463539	22465522	Usp2	6626440.33	+
chrX	22463539	22465522	CG14613	6626440.33	+
chrX	11579215	11579236	lncRNA:roX2	2.03	+
chrX	13268694	13268840	HDAC4	10.92	-
chrX	11434500	11434814	Sk1	4.76	-
chrX	11434500	11434814	Evi5	4.76	-
chrX	12229666	12230370	CG2750	1969008.3	+
chrX	12229666	12230370	CG1924	1969008.3	+
chrX	12229666	12230370	lncRNA:CR32658	1969008.3	+
chrX	12229666	12230370	CG32655	1969008.3	+
chrX	12229666	12230370	Ten-a	1969008.3	+
chrX	12229666	12230370	CG45603	1969008.3	+
chrX	13598174	13598176	up	1000000000000.0	-
chrX	8491948	8492030	otu	4.74	+
chrX	8491948	8492030	CG33181	4.74	+
chrX	15002112	15002402	eag	28.11	+
chrX	10224314	10224505	CG34408	8.62	+
chrX	521440	521696	arg	53.84	-
chrX	521440	521696	CG4293	53.84	-
chrX	521440	521696	elav	53.84	-
chrX	6662240	6662341	Ctr1A	3.03	+
chrX	13658108	13658645	NFAT	2.18	+
chrX	2477477	2477809	trol	57.92	-
chrX	15848298	15848347	sun	1000000000000.0	-
chrX	6125952	6125975	Ca-alpha1T	5.51	-
chrX	3486083	3486178	CG12535	11.87	+
chrX	3486083	3486178	CG14269	11.87	+
chrX	3486083	3486178	CG16782	11.87	+
chrX	3486083	3486178	CG10801	11.87	+
chrX	3486083	3486178	CG16781	11.87	+
chrX	3486083	3486178	CG12206	11.87	+
chrX	3486083	3486178	CG10804	11.87	+
chrX	3486083	3486178	CG10802	11.87	+
chrX	3486083	3486178	CG14270	11.87	+
chrX	3486083	3486178	CG10803	11.87	+
chrX	3486083	3486178	Gas8	11.87	+
chrX	3486083	3486178	CG13021	11.87	+
chrX	3486083	3486178	CG2875	11.87	+
chrX	3486083	3486178	tRNA:Gln-TTG-2-1	11.87	+
chrX	3486083	3486178	DIP-alpha	11.87	+
chrX	3486083	3486178	ppk8	11.87	+
chrX	3486083	3486178	Myc	11.87	+
chrX	3486083	3486178	lncRNA:CR44999	11.87	+
chrX	3486083	3486178	lncRNA:CR34335	11.87	+
chrX	20329163	20329542	CG1504	3.06	-
chrX	20329163	20329542	CG1631	3.06	-
chrX	22462400	22463272	Usp2	2.36	+
chrX	22462400	22463272	CG14613	2.36	+
chrX	11884798	11885281	CG10353	3.24	-
chrX	18636614	18636873	Rip11	11.83	-
chrX	2492655	2492885	trol	33892258794.88	-
chrX	20235804	20235950	sw	2.01	-
chrX	21628844	21629792	DIP1	327.05	-
chrX	15002115	15002402	eag	59.57	+
chrX	18625969	18626147	wgn	1000000000000.0	-
chrX	7088578	7088749	Sxl	1000000000000.0	-
chrX	21133548	21133595	CG34120	14.76	+
chrX	11884798	11885104	CG10353	3.21	-
chrX	11673731	11675026	Ptp10D	10.25	+
chrX	11399742	11399816	dlg1	2.25	+
chrX	6577944	6578291	CG34417	11.81	+
chrX	6577944	6584022	CG34417	8.79	+
chrX	21628848	21629792	DIP1	50.83	-
chrX	10222898	10223455	CG34408	22.57	+
chrX	2499211	2499678	trol	70.34	-
chrX	7080989	7081054	Sxl	71.32	-
chrX	6552639	6554771	CG34417	33233.45	+
chrX	13834171	13834206	AMPdeam	1000000000000.0	-
chrX	16005320	16005476	vap	5.59	-
chrX	4154387	4154431	Fas2	3.16	-
chrX	5243883	5244050	Rpn13R	2.28	+
chrX	5243883	5244050	CG5062	2.28	+
chrX	5243883	5244050	lncRNA:CR44834	2.28	+
chrX	5243883	5244050	rg	2.28	+
chrX	3775815	3777360	Tlk	1000000000000.0	+
chrX	4082431	4082604	CG43689	2.37	+
chrX	13834171	13834206	AMPdeam	1000000000000.0	-
chrX	21628844	21629792	DIP1	29.69	-
chrX	7088578	7088767	Sxl	1000000000000.0	-
chrX	2486057	2486242	trol	1000000000000.0	-
chrX	19609463	19609489	CG14207	1000000000000.0	+
chrX	272458	272883	y	2.3	-
chrX	272458	272883	ewg	2.3	-
chrX	272458	272883	Cyp4g1	2.3	-
chrX	272458	272883	CG3777	2.3	-
chrX	272458	272883	Or1a	2.3	-
chrX	272458	272883	CG13375	2.3	-
chrX	272458	272883	CG12470	2.3	-
chrX	272458	272883	CG32816	2.3	-
chrX	272458	272883	lncRNA:CR44753	2.3	-
chrX	272458	272883	lncRNA:yar	2.3	-
chrX	17667933	17668157	CG12990	358.59	+
chrX	17667933	17668157	beta-Spec	358.59	+
chrX	2499211	2499678	trol	1000000000000.0	-
chrX	18906075	18906134	CG7378	2.14	+
chrX	13599416	13599457	up	5761.79	-
chrX	272422	272883	y	9.01	-
chrX	272422	272883	ewg	9.01	-
chrX	272422	272883	Cyp4g1	9.01	-
chrX	272422	272883	CG3777	9.01	-
chrX	272422	272883	Or1a	9.01	-
chrX	272422	272883	CG13375	9.01	-
chrX	272422	272883	CG12470	9.01	-
chrX	272422	272883	CG32816	9.01	-
chrX	272422	272883	lncRNA:CR44753	9.01	-
chrX	272422	272883	lncRNA:yar	9.01	-
chrX	11700621	11701127	PhKgamma	76.4	+
chrX	11700621	11701127	CG2444	76.4	+
chrX	2494404	2494637	trol	1000000000000.0	-
chrX	16005320	16005476	vap	22.08	-
chrX	12633913	12633957	Tomosyn	38.52	+
chr3R	30049498	30049827	CG7943	11.16	+
chr3R	30049498	30049827	CG15528	11.16	+
chr3R	30049498	30049827	asRNA:CR44046	11.16	+
chr3R	30575432	30575948	tmod	1000000000000.0	+
chr3R	30575432	30575948	CG34155	1000000000000.0	+
chr3R	21371287	21373080	mod(mdg4)	3.01	-
chr3R	9467980	9468404	CG16779	25.88	-
chr3R	9467980	9468404	lncRNA:CR45203	25.88	-
chr3R	7164122	7164359	sas	1000000000000.0	+
chr3R	7164122	7164359	asRNA:CR45909	1000000000000.0	+
chr3R	23765101	23765178	Lsd-1	11.49	+
chr3R	23765101	23765178	CG10214	11.49	+
chr3R	20750688	20750757	CG31199	6.61	+
chr3R	20750688	20750757	CG31200	6.61	+
chr3R	20750688	20750757	CG42322	6.61	+
chr3R	20750688	20750757	Prosalpha4T1	6.61	+
chr3R	13377890	13378318	CG9813	1000000000000.0	-
chr3R	13377890	13378318	CG34309	1000000000000.0	-
chr3R	13377890	13378318	lncRNA:CR44138	1000000000000.0	-
chr3R	9441416	9441665	ps	92.89	+
chr3R	10396237	10396820	cwo	4.22	+
chr3R	4796489	4797067	Hus1-like	80.48	-
chr3R	4796489	4797067	CG1129	80.48	-
chr3R	4796489	4797067	ctrip	80.48	-
chr3R	11438780	11438887	PGRP-LB	16.09	-
chr3R	11438780	11438887	CG17230	16.09	-
chr3R	11438780	11438887	sals	16.09	-
chr3R	10009733	10014826	CG31407	3939822074.32	-
chr3R	10009733	10014826	Mical	3939822074.32	-
chr3R	4796489	4797697	Hus1-like	30298.26	-
chr3R	4796489	4797697	CG1129	30298.26	-
chr3R	4796489	4797697	ctrip	30298.26	-
chr3R	20960726	20960825	Atpalpha	1000000000000.0	+
chr3R	17106280	17106846	cher	1000000000000.0	-
chr3R	17106280	17106846	cal1	1000000000000.0	-
chr3R	17106280	17106846	CG42779	1000000000000.0	-
chr3R	17106280	17106846	CG45079	1000000000000.0	-
chr3R	10396697	10396820	cwo	72.63	+
chr3R	6654023	6654121	Taf1	2.09	+
chr3R	6654023	6654121	CG1307	2.09	+
chr3R	5776952	5777125	CG2082	1000000000000.0	-
chr3R	5776952	5777125	jagn	1000000000000.0	-
chr3R	5776952	5777125	Sec8	1000000000000.0	-
chr3R	30576598	30576818	tmod	24512444005.87	+
chr3R	30576598	30576818	CG34155	24512444005.87	+
chr3R	8793978	8794091	Ir85a	8.24	-
chr3R	8793978	8794091	CG33189	8.24	-
chr3R	8793978	8794091	CG33191	8.24	-
chr3R	8793978	8794091	Pif1A	8.24	-
chr3R	20991575	20991680	Calx	11.0	+
chr3R	20991575	20991680	Alp5	11.0	+
chr3R	20991575	20991680	CG43446	11.0	+
chr3R	6484737	6484773	CG15186	4.15	+
chr3R	4796489	4797067	Hus1-like	7.73	-
chr3R	4796489	4797067	CG1129	7.73	-
chr3R	4796489	4797067	ctrip	7.73	-
chr3R	25354948	25356078	Fur1	11987.69	-
chr3R	25354948	25356078	ND-49L	11987.69	-
chr3R	25354948	25356078	alrm	11987.69	-
chr3R	25354948	25356078	CG31437	11987.69	-
chr3R	25354948	25356078	Muc96D	11987.69	-
chr3R	5293630	5293761	mtd	40.84	-
chr3R	5293630	5293761	Tim17b1	40.84	-
chr3R	5293630	5293761	CG31538	40.84	-
chr3R	4796489	4797067	Hus1-like	3.01	-
chr3R	4796489	4797067	CG1129	3.01	-
chr3R	4796489	4797067	ctrip	3.01	-
chr3R	16636775	16636810	Fas1	8665482.62	+
chr3R	7197570	7197659	lap	6.72	+
chr3R	4418566	4419036	CG31528	7.77	-
chr3R	4418566	4419036	CG32944	7.77	-
chr3R	14290242	14290460	red	8.27	+
chr3R	17502545	17502949	Dscam3	1000000000000.0	-
chr3R	7905691	7905711	Prat	12.98	-
chr3R	7905691	7905711	Taf7	12.98	-
chr3R	7905691	7905711	EMC1	12.98	-
chr3R	13756890	13757027	CG34383	4.24	+
chr3R	13756890	13757027	Ubc87F	4.24	+
chr3R	19018023	19018483	gukh	2.07	+
chr3R	5335714	5336635	mtd	1000000000000.0	-
chr3R	5335714	5336635	Tim17b1	1000000000000.0	-
chr3R	5335714	5336635	CG31538	1000000000000.0	-
chr3R	7180014	7181048	sas	12.93	+
chr3R	7180014	7181048	asRNA:CR45909	12.93	+
chr3R	29842725	29842873	Cad99C	2.48	+
chr3R	29842725	29842873	dgt1	2.48	+
chr3R	16437793	16437999	ema	22.29	-
chr3R	25705931	25706035	LpR2	2.29	-
chr3R	25705931	25706035	lncRNA:CR46102	2.29	-
chr3R	14276306	14277542	trx	42.43	-
chr3R	5776925	5777125	CG2082	188157.1	-
chr3R	5776925	5777125	jagn	188157.1	-
chr3R	5776925	5777125	Sec8	188157.1	-
chr3R	30017138	30017200	Mgat2	152.26	-
chr3R	7164122	7164355	sas	1000000000000.0	+
chr3R	7164122	7164355	asRNA:CR45909	1000000000000.0	+
chr3R	13377890	13378285	CG9813	1000000000000.0	-
chr3R	13377890	13378285	CG34309	1000000000000.0	-
chr3R	13377890	13378285	lncRNA:CR44138	1000000000000.0	-
chr3R	4796489	4797697	Hus1-like	136576848.47	-
chr3R	4796489	4797697	CG1129	136576848.47	-
chr3R	4796489	4797697	ctrip	136576848.47	-
chr3R	5291990	5292079	mtd	11.66	-
chr3R	5291990	5292079	Tim17b1	11.66	-
chr3R	5291990	5292079	CG31538	11.66	-
chr3R	26980952	26981101	CG14253	21.21	+
chr3R	26980952	26981101	CG31075	21.21	+
chr3R	13636971	13637078	sqd	7.65	-
chr3R	24698198	24698269	slo	3.9	+
chr3R	17784538	17784663	CG43102	8.37	-
chr3R	20959237	20959380	Atpalpha	22.6	+
chr3R	26962540	26963080	Tsp97E	1000000000000.0	-
chr3R	15390022	15390102	h-cup	3.69	+
chr3R	15390022	15390102	Rbp	3.69	+
chr3R	21372142	21373080	mod(mdg4)	251.43	-
chr3R	9371015	9372577	FER	73886455795.45	-
chr3R	9371015	9372577	Srr	73886455795.45	-
chr3R	9371015	9372577	asRNA:CR46145	73886455795.45	-
chr3R	27580157	27580325	wdb	131.6	-
chr3R	9560275	9560613	MBD-like	2.58	+
chr3R	6445535	6446072	gpp	43.39	+
chr3R	6445535	6446072	lncRNA:CR44017	43.39	+
chr3R	13644359	13644570	sqd	5.59	-
chr3R	9441416	9441665	ps	6.0	+
chr3R	5243838	5244254	CG33293	6297435.98	-
chr3R	5243838	5244254	CG12163	6297435.98	-
chr3R	5243838	5244254	asRNA:CR44019	6297435.98	-
chr3R	9440681	9441665	ps	5453957944.9	+
chr3R	18595202	18595783	CG14304	12.54	-
chr3R	18595202	18595783	CG14305	12.54	-
chr3R	18595202	18595783	CG7695	12.54	-
chr3R	18595202	18595783	CG14301	12.54	-
chr3R	18595202	18595783	CG31224	12.54	-
chr3R	18595202	18595783	tRNA:Pro-TGG-1-5	12.54	-
chr3R	18595202	18595783	qin	12.54	-
chr3R	9440681	9441665	ps	2439.07	+
chr3R	28872427	28872435	Nepl21	3.23	-
chr3R	28872427	28872435	Nepl17	3.23	-
chr3R	28872427	28872435	Nepl18	3.23	-
chr3R	28872427	28872435	Nepl19	3.23	-
chr3R	28872427	28872435	Nepl20	3.23	-
chr3R	28872427	28872435	CG33203	3.23	-
chr3R	18380213	18380354	CG7675	2.91	-
chr3R	4796489	4797697	Hus1-like	240.53	-
chr3R	4796489	4797697	CG1129	240.53	-
chr3R	4796489	4797697	ctrip	240.53	-
chr3R	20753509	20753759	CG31199	49.53	+
chr3R	20753509	20753759	CG31200	49.53	+
chr3R	20753509	20753759	CG42322	49.53	+
chr3R	20753509	20753759	Prosalpha4T1	49.53	+
chr4	1040013	1040078	CaMKII	6.06	-
chr4	242461	242679	CG1674	1000000000000.0	+
chr4	695214	695337	myo	43.84	-
chr4	617304	617351	Eph	6.28	+
chr4	806822	806956	Sox102F	61371639102.25	-
chr4	733217	733564	bt	1000000000000.0	+
chr4	242488	242679	CG1674	35.65	+
chr4	734714	734812	bt	6.51	+
chr4	331398	332002	CG32850	2.18	-
chr4	331398	332002	PMCA	2.18	-
chr4	772403	772459	bt	1000000000000.0	+
chr4	1043468	1043521	CaMKII	7.53	-
chr4	1262412	1262579	Cadps	586203.1	+
chr4	927393	928151	eIF4G1	2798.29	-
chr4	736339	736515	bt	17.67	+
chr4	1132085	1132573	Kif3C	5.97	+
chr4	1132085	1132573	CG11155	5.97	+
chr4	1132085	1132573	CG32017	5.97	+
chr4	212115	212274	Crk	2469.76	+
chr4	244418	244834	CG1674	443.31	+
chr4	1060413	1060634	Zyx	304.0	-
chr4	1060413	1060634	apolpp	304.0	-
chr4	1043468	1043524	CaMKII	3.16	-
