# Supplementary material for: The Drosophila Nab2 RNA binding protein inhibits m6A methylation and male-specific splicing of Sex lethal transcript in female neuronal tissue
Source: eLife. 2023 Jul 17;12:e64904. doi: 10.7554/eLife.64904 (PMC10351920; doi:10.7554/eLife.64904)
Supplement: Table 1—source data 1. — Abbreviations: A3’SS, alternative 3′ splice site; A5’SS, alternative 5′ splice site; MEE, mutually exclusive exon; RI, retained intron; SE, skipped exon. [file elife-64904-table1-data1.zip › Table 6 - female_all_significant.bed]

chr2L	9907847	9907855	CG13124	1000000000000.0	-
chr2L	5799277	5799411	CG9171	1000000000000.0	-
chr2L	5799277	5799411	CG31913	1000000000000.0	-
chr2L	11925715	11925728	esc	1000000000000.0	-
chr2L	11925715	11925728	Mal-B1	1000000000000.0	-
chr2L	11925715	11925728	Mal-B2	1000000000000.0	-
chr2L	11925715	11925728	CG14933	1000000000000.0	-
chr2L	11925715	11925728	CG31704	1000000000000.0	-
chr2L	11925715	11925728	Sfp33A2	1000000000000.0	-
chr2L	11925715	11925728	Sfp33A3	1000000000000.0	-
chr2L	11925715	11925728	CG42751	1000000000000.0	-
chr2L	11925715	11925728	asRNA:CR43936	1000000000000.0	-
chr2L	11925715	11925728	lncRNA:CR43937	1000000000000.0	-
chr2L	11925715	11925728	CG44008	1000000000000.0	-
chr2L	11925715	11925728	Pde1c	1000000000000.0	-
chr2L	11925715	11925728	Sfp33A4	1000000000000.0	-
chr2L	11925715	11925728	CG45011	1000000000000.0	-
chr2L	11925715	11925728	CG45012	1000000000000.0	-
chr2L	11925715	11925728	lncRNA:CR45014	1000000000000.0	-
chr2L	7008646	7008649	uif	2792965822.14	-
chr2L	7008646	7008649	lncRNA:CR44326	2792965822.14	-
chr2L	9907783	9907847	CG13124	1000000000000.0	-
chr2L	14342778	14342784	CG15286	1000000000000.0	+
chr2L	14342778	14342784	CG33090	1000000000000.0	+
chr2L	9907783	9907847	CG13124	1000000000000.0	-
chr2L	9907783	9907855	CG13124	1000000000000.0	-
chr2R	16865033	16865036	Psi	1448898.07	-
chr2R	16865033	16865036	Dek	1448898.07	-
chr2R	16865033	16865036	snoRNA:Dek-a	1448898.07	-
chr2R	13218199	13218303	CG4627	1970811.1	-
chr2R	13218199	13218303	CG4630	1970811.1	-
chr2R	6829502	6829561	CG15236	1000000000000.0	+
chr2R	6829502	6829561	CG9445	1000000000000.0	+
chr2R	6829502	6829561	CG34215	1000000000000.0	+
chr3L	17378592	17378863	Cad74A	1000000000000.0	-
chrX	9609751	9609760	CG42797	1000000000000.0	+
chrX	15813601	15813849	sd	93263.04	+
chrX	15813601	15813849	CG8509	93263.04	+
chrX	15813601	15813849	lncRNA:CR44384	93263.04	+
chrX	9110618	9110822	AP-1gamma	1000000000000.0	+
chrX	7088749	7088767	Sxl	1000000000000.0	-
chr3R	5686789	5687041	CG2104	1000000000000.0	+
chr3R	5686789	5687041	plx	1000000000000.0	+
chr2L	4906636	4906714	CG3036	237.17	-
chr2L	4906636	4906714	snsl	237.17	-
chr2L	1911869	1912234	tRNA:Gly-GCC-1-1	435857142210.95	+
chr2L	1911869	1912234	Wdr62	435857142210.95	+
chr2L	4476666	4476842	ine	1000000000000.0	-
chr2L	4476666	4476842	FIG4	1000000000000.0	-
chr2L	8898850	8898948	CG34398	1000000000000.0	+
chr2L	8529367	8529557	CG17834	1000000000000.0	+
chr2L	9908308	9908532	CG13124	1000000000000.0	-
chr2L	10474148	10474282	RluA-1	1000000000000.0	-
chr2L	16168471	16168557	Ca-alpha1D	1000000000000.0	+
chr2L	16168471	16168557	asRNA:CR43806	1000000000000.0	+
chr2L	20918639	20918799	CG14401	1000000000000.0	-
chr2L	20918639	20918799	sky	1000000000000.0	-
chr2L	20918639	20918799	CR33317	1000000000000.0	-
chr2L	20918639	20918799	asRNA:CR44981	1000000000000.0	-
chr2L	9908308	9908425	CG13124	1000000000000.0	-
chr2L	2752837	2752840	Cwc25	1000000000000.0	+
chr2L	2752837	2752840	Bacc	1000000000000.0	+
chr2L	2752837	2752840	Pgk	1000000000000.0	+
chr2L	2752837	2752840	lncRNA:CR44772	1000000000000.0	+
chr2R	5782299	5782777	ZnT41F	1000000000000.0	-
chr2R	7476247	7476464	Aldh-III	901000961.16	-
chr2R	5782715	5782777	ZnT41F	572464.52	-
chr2R	5702293	5702388	vlc	1000000000000.0	+
chr2R	19425146	19425238	CalpA	1000000000000.0	+
chr2R	11289393	11289670	dare	1000000000000.0	-
chr2R	11289393	11289670	Fbl6	1000000000000.0	-
chr2R	11289393	11289670	CG18335	1000000000000.0	-
chr2R	11289393	11289670	CG30033	1000000000000.0	-
chr2R	21217653	21217728	Ugt49C1	8321058.67	-
chr3L	1034498	1034763	trio	1000000000000.0	-
chr3L	1034498	1034763	CG9205	1000000000000.0	-
chr3L	1034498	1034763	lncRNA:CR45811	1000000000000.0	-
chr3L	9813922	9813961	Ilp5	679374025.94	+
chr3L	9813922	9813961	CG43897	679374025.94	+
chrX	9109694	9109756	AP-1gamma	1000000000000.0	+
chrX	9109756	9109987	AP-1gamma	1000000000000.0	+
chrX	9109694	9109987	AP-1gamma	1000000000000.0	+
chr3R	26980702	26980888	CG14253	67688.63	+
chr3R	26980702	26980888	CG31075	67688.63	+
chr3R	5323439	5323665	mtd	1000000000000.0	-
chr3R	5323439	5323665	Tim17b1	1000000000000.0	-
chr3R	5323439	5323665	CG31538	1000000000000.0	-
chr3R	5323439	5323692	mtd	1000000000000.0	-
chr3R	5323439	5323692	Tim17b1	1000000000000.0	-
chr3R	5323439	5323692	CG31538	1000000000000.0	-
chr3R	7886443	7886596	CG17816	1000000000000.0	-
chr3R	7886443	7886596	lncRNA:CR46127	1000000000000.0	-
chr3R	7886443	7886536	CG17816	1000000000000.0	-
chr3R	7886443	7886536	lncRNA:CR46127	1000000000000.0	-
chr3R	7886536	7886596	CG17816	1000000000000.0	-
chr3R	7886536	7886596	lncRNA:CR46127	1000000000000.0	-
chr3R	12595395	12595561	Octbeta2R	1000000000000.0	-
chr3R	5323439	5323739	mtd	1000000000000.0	-
chr3R	5323439	5323739	Tim17b1	1000000000000.0	-
chr3R	5323439	5323739	CG31538	1000000000000.0	-
chr2L	9495711	9496145	CG33298	1000000000000.0	+
chr2L	15074866	15075491	CG15270	1000000000000.0	+
chr2R	13262582	13262643	CG42319	1000000000000.0	+
chr2R	14276406	14277281	Ih	1000000000000.0	+
chr2R	14276526	14277281	Ih	1000000000000.0	+
chr2R	13262507	13262643	CG42319	1000000000000.0	+
chr2R	12665232	12665745	nemy	1000000000000.0	-
chr2R	12665232	12665700	nemy	1000000000000.0	-
chr3L	6550869	6551682	ndl	1000000000000.0	+
chr3L	6550869	6551682	MCU	1000000000000.0	+
chr3L	6550869	6551682	jv	1000000000000.0	+
chrX	11493385	11493708	Drak	1000000000000.0	+
chrX	15972329	15972813	mmd	1000000000000.0	-
chr3R	7886168	7886536	CG17816	1000000000000.0	-
chr3R	7886168	7886536	lncRNA:CR46127	1000000000000.0	-
chr3R	29877178	29877927	CG31038	1000000000000.0	+
chr3R	7886168	7886596	CG17816	1000000000000.0	-
chr3R	7886168	7886596	lncRNA:CR46127	1000000000000.0	-
chr3R	29877115	29877927	CG31038	1000000000000.0	+
chr3R	7886168	7886443	CG17816	1000000000000.0	-
chr3R	7886168	7886443	lncRNA:CR46127	1000000000000.0	-
chr2L	14229532	14229536	Dyrk2	1000000000000.0	-
chr2R	10148633	10149094	CG18011	1000000000000.0	-
chr2R	10148633	10149094	KCNQ	1000000000000.0	-
chr2R	10148633	10149094	mlt	1000000000000.0	-
chr2R	10148633	10149094	asRNA:CR45133	1000000000000.0	-
chr2R	16716154	16716211	Idgf6	1000000000000.0	-
chr2R	16716154	16716211	Pgant9	1000000000000.0	-
chr2R	9272300	9272707	Pkn	1000000000000.0	-
chr2R	9272300	9272707	CG2063	1000000000000.0	-
chr2R	9272300	9272707	CG30343	1000000000000.0	-
chr2R	9272300	9272707	CG34141	1000000000000.0	-
chr2R	9272300	9272707	asRNA:CR45132	1000000000000.0	-
chrX	7088578	7088749	Sxl	1000000000000.0	-
chrX	7088578	7088767	Sxl	1000000000000.0	-
chr3R	7164122	7164359	sas	1000000000000.0	+
chr3R	7164122	7164359	asRNA:CR45909	1000000000000.0	+
chr3R	7164122	7164355	sas	1000000000000.0	+
chr3R	7164122	7164355	asRNA:CR45909	1000000000000.0	+
