# Supplementary material for: The Drosophila Nab2 RNA binding protein inhibits m6A methylation and male-specific splicing of Sex lethal transcript in female neuronal tissue
Source: eLife. 2023 Jul 17;12:e64904. doi: 10.7554/eLife.64904 (PMC10351920; doi:10.7554/eLife.64904)
Supplement: Table 1—source data 1. — Abbreviations: A3’SS, alternative 3′ splice site; A5’SS, alternative 5′ splice site; MEE, mutually exclusive exon; RI, retained intron; SE, skipped exon. [file elife-64904-table1-data1.zip › Table 7 - male A3'SS_significant.bed]

chr2L	14616129	14616303	Adh	1000000000000.0	+
chr2L	14616129	14616303	osp	1000000000000.0	+
chr2L	14616129	14616303	lncRNA:CR43411	1000000000000.0	+
chr2L	9907847	9907855	CG13124	1000000000000.0	-
chr2L	7035075	7035407	Caper	97391.64	+
chr2L	7035075	7035407	milt	97391.64	+
chr2L	8089185	8089394	Bsg	580984.72	+
chr2L	16787079	16787517	Mhc	1000000000000.0	+
chr2L	5799277	5799411	CG9171	1000000000000.0	-
chr2L	5799277	5799411	CG31913	1000000000000.0	-
chr2L	16475405	16475432	dac	6689.84	-
chr2L	10472215	10472485	RluA-1	1000000000000.0	-
chr2L	13384984	13384987	loqs	6.14	+
chr2L	1192256	1192268	CG5001	49.72	+
chr2L	8089185	8089394	Bsg	1000000000000.0	+
chr2L	16475411	16475432	dac	2.29	-
chr2L	7035075	7035407	Caper	501.42	+
chr2L	7035075	7035407	milt	501.42	+
chr2L	12404130	12404177	vir-1	2535627.27	-
chr2L	11925715	11925728	esc	3081.75	-
chr2L	11925715	11925728	Mal-B1	3081.75	-
chr2L	11925715	11925728	Mal-B2	3081.75	-
chr2L	11925715	11925728	CG14933	3081.75	-
chr2L	11925715	11925728	CG31704	3081.75	-
chr2L	11925715	11925728	Sfp33A2	3081.75	-
chr2L	11925715	11925728	Sfp33A3	3081.75	-
chr2L	11925715	11925728	CG42751	3081.75	-
chr2L	11925715	11925728	asRNA:CR43936	3081.75	-
chr2L	11925715	11925728	lncRNA:CR43937	3081.75	-
chr2L	11925715	11925728	CG44008	3081.75	-
chr2L	11925715	11925728	Pde1c	3081.75	-
chr2L	11925715	11925728	Sfp33A4	3081.75	-
chr2L	11925715	11925728	CG45011	3081.75	-
chr2L	11925715	11925728	CG45012	3081.75	-
chr2L	11925715	11925728	lncRNA:CR45014	3081.75	-
chr2L	7008646	7008649	uif	1000000000000.0	-
chr2L	7008646	7008649	lncRNA:CR44326	1000000000000.0	-
chr2L	11586614	11586628	kek2	2.17	-
chr2L	11586614	11586628	Mst33A	2.17	-
chr2L	11586614	11586628	spag4	2.17	-
chr2L	11586614	11586628	lncRNA:CR44496	2.17	-
chr2L	11586614	11586628	Acp33A	2.17	-
chr2L	4882365	4882492	Cf2	25.01	-
chr2L	2736174	2736311	CG31689	150.2	+
chr2L	8089185	8089394	Bsg	7676994.4	+
chr2L	5736933	5736938	CG14006	1000000000000.0	-
chr2L	5736933	5736938	CG11147	1000000000000.0	-
chr2L	5736933	5736938	CG11029	1000000000000.0	-
chr2L	5736933	5736938	CG11030	1000000000000.0	-
chr2L	5799272	5799277	CG9171	2.37	-
chr2L	5799272	5799277	CG31913	2.37	-
chr2L	7822642	7822676	Rack1	4371.68	+
chr2L	7822642	7822676	CG7115	4371.68	+
chr2L	10472326	10472485	RluA-1	1000000000000.0	-
chr2L	19945169	19945270	snRNA:U4:38AB	1000000000000.0	+
chr2L	19945169	19945270	CG13962	1000000000000.0	+
chr2L	19945169	19945270	CG10481	1000000000000.0	+
chr2L	19945169	19945270	snRNA:U5:38ABa	1000000000000.0	+
chr2L	19945169	19945270	TotF	1000000000000.0	+
chr2L	19945169	19945270	Victoria	1000000000000.0	+
chr2L	19945169	19945270	lncRNA:CR43097	1000000000000.0	+
chr2L	19945169	19945270	sick	1000000000000.0	+
chr2L	19945169	19945270	lncRNA:CR43827	1000000000000.0	+
chr2L	19945169	19945270	lncRNA:CR43828	1000000000000.0	+
chr2L	19945169	19945270	lncRNA:CR45183	1000000000000.0	+
chr2L	2793264	2793270	Syt1	4.59	-
chr2L	2793264	2793270	lncRNA:CR43821	4.59	-
chr2L	22132118	22132233	Clamp	12.21	+
chr2L	22132118	22132233	dunk	12.21	+
chr2L	22132118	22132233	CG42748	12.21	+
chr2L	22132118	22132233	lncRNA:CR43241	12.21	+
chr2L	9698233	9698431	Pka-C1	4001.65	-
chr2L	5947857	5948407	Gpdh1	1000000000000.0	+
chr2L	21195355	21195496	Ret	3.21	-
chr2L	21195355	21195496	Mcm10	3.21	-
chr2L	20917120	20917142	CG14401	42091105.38	-
chr2L	20917120	20917142	sky	42091105.38	-
chr2L	20917120	20917142	CR33317	42091105.38	-
chr2L	20917120	20917142	asRNA:CR44981	42091105.38	-
chr2L	5856383	5856404	TrissinR	9.83	+
chr2L	9907783	9907847	CG13124	1000000000000.0	-
chr2L	13547161	13547303	B4	178826552865.27	-
chr2L	13547161	13547303	CG16853	178826552865.27	-
chr2L	13547161	13547303	CG16852	178826552865.27	-
chr2L	13547161	13547303	CG15638	178826552865.27	-
chr2L	13547161	13547303	CG9263	178826552865.27	-
chr2L	13547161	13547303	CG33640	178826552865.27	-
chr2L	13547161	13547303	CG33641	178826552865.27	-
chr2L	13547161	13547303	CG33642	178826552865.27	-
chr2L	13547161	13547303	CG33643	178826552865.27	-
chr2L	13547161	13547303	CG33644	178826552865.27	-
chr2L	13547161	13547303	CG33645	178826552865.27	-
chr2L	14342778	14342784	CG15286	47097.39	+
chr2L	14342778	14342784	CG33090	47097.39	+
chr2L	9126761	9126881	CG32982	1000000000000.0	+
chr2L	5799272	5799411	CG9171	1000000000000.0	-
chr2L	5799272	5799411	CG31913	1000000000000.0	-
chr2L	2736130	2736174	CG31689	508235.14	+
chr2L	7046254	7046320	Caper	162.28	+
chr2L	7046254	7046320	milt	162.28	+
chr2L	254397	254424	CG3645	3.18	-
chr2L	254397	254424	CG17075	3.18	-
chr2L	254397	254424	CG3345	3.18	-
chr2L	9957403	9957429	CG4709	18.18	+
chr2L	9957403	9957429	CG4658	18.18	+
chr2L	9957403	9957429	CG5846	18.18	+
chr2L	9957403	9957429	CG5850	18.18	+
chr2L	6714767	6715323	AkhR	1000000000000.0	-
chr2L	9907783	9907847	CG13124	1000000000000.0	-
chr2L	16475405	16475411	dac	4.45	-
chr2L	9907783	9907855	CG13124	1000000000000.0	-
chr2L	9126770	9126881	CG32982	1000000000000.0	+
chr2L	13714166	13714311	Gpo3	14.84	-
chr2L	13714166	13714311	DIP-kappa	14.84	-
chr2R	24966153	24966860	CG30424	5.37	-
chr2R	15307154	15307298	ItgaPS4	14.21	-
chr2R	15307154	15307298	ND-51L2	14.21	-
chr2R	15307154	15307298	lncRNA:CR44241	14.21	-
chr2R	15307154	15307298	Trpm	14.21	-
chr2R	14865733	14866051	Pcf11	2.09	-
chr2R	15996317	15996365	ATPCL	121.23	-
chr2R	15996317	15996365	CG8320	121.23	-
chr2R	15996317	15996365	CG8370	121.23	-
chr2R	15996317	15996365	Ufc1	121.23	-
chr2R	15996314	15996365	ATPCL	58.57	-
chr2R	15996314	15996365	CG8320	58.57	-
chr2R	15996314	15996365	CG8370	58.57	-
chr2R	15996314	15996365	Ufc1	58.57	-
chr2R	22929088	22929799	CG3788	1000000000000.0	+
chr2R	22929088	22929799	ReepA	1000000000000.0	+
chr2R	14865766	14866075	Pcf11	401.33	-
chr2R	22386374	22386395	CG13506	2.9	+
chr2R	22386374	22386395	babos	2.9	+
chr2R	22386374	22386395	lncRNA:CR44757	2.9	+
chr2R	24310893	24310896	betaTub60D	3.3	+
chr2R	14758606	14758619	CG12857	4.01	-
chr2R	16516920	16517019	Sema2a	50.79	+
chr2R	17855140	17857642	olf186-M	11935162.94	+
chr2R	17855140	17857642	olf186-F	11935162.94	+
chr2R	17855140	17857642	CG30323	11935162.94	+
chr2R	16865033	16865036	Psi	1000000000000.0	-
chr2R	16865033	16865036	Dek	1000000000000.0	-
chr2R	16865033	16865036	snoRNA:Dek-a	1000000000000.0	-
chr2R	22929088	22929799	CG3788	3118023.12	+
chr2R	22929088	22929799	ReepA	3118023.12	+
chr2R	20981308	20981311	CG9313	3.0	+
chr2R	20981308	20981311	CG15651	3.0	+
chr2R	16112196	16112202	Asph	1000000000000.0	+
chr2R	23643157	23643172	retn	2.17	+
chr2R	23643157	23643172	lncRNA:CR45153	2.17	+
chr2R	13207062	13207067	FLASH	3.36	+
chr2R	13218199	13218303	CG4627	87.21	-
chr2R	13218199	13218303	CG4630	87.21	-
chr2R	13416606	13416947	tRNA:Ile-AAT-1-4	3.09	-
chr2R	13416606	13416947	tRNA:Ile-AAT-1-6	3.09	-
chr2R	13416606	13416947	tRNA:Ile-AAT-1-7	3.09	-
chr2R	13416606	13416947	tRNA:Leu-CAA-2-1	3.09	-
chr2R	13416606	13416947	tRNA:Leu-CAA-1-1	3.09	-
chr2R	13416606	13416947	Ser8	3.09	-
chr2R	13416606	13416947	CG30065	3.09	-
chr2R	13416606	13416947	tRNA:Ile-AAT-1-8	3.09	-
chr2R	13416606	13416947	ATP8A	3.09	-
chr2R	13416606	13416947	CG30060	3.09	-
chr2R	16205031	16205580	mrj	4.49	-
chr2R	16205031	16205580	tRNA:Gln-CTG-1-1	4.49	-
chr2R	16205031	16205580	tRNA:Glu-TTC-1-2	4.49	-
chr2R	16205031	16205580	asRNA:CR43898	4.49	-
chr2R	22092717	22094043	CG11073	6.7	-
chr2R	15774757	15775507	Poxn	12.42	-
chr2R	15774757	15775507	CG8249	12.42	-
chr2R	15774757	15775507	tun	12.42	-
chr2R	15774757	15775507	CG33465	12.42	-
chr2R	15774757	15775507	Zasp52	12.42	-
chr2R	15765252	15765447	Poxn	8.33	-
chr2R	15765252	15765447	CG8249	8.33	-
chr2R	15765252	15765447	tun	8.33	-
chr2R	15765252	15765447	CG33465	8.33	-
chr2R	15765252	15765447	Zasp52	8.33	-
chr2R	9139354	9139980	CG44286	20827.68	+
chr2R	9842167	9842225	Marc	1000000000000.0	-
chr2R	9842167	9842225	Vamp7	1000000000000.0	-
chr2R	10304597	10304624	CG12910	3.85	+
chr2R	10304597	10304624	CAP	3.85	+
chr2R	7467050	7467316	Aldh-III	7.37	-
chr2R	19398799	19398805	tRNA:Ser-CGA-1-4	3.75	-
chr2R	19398799	19398805	tRNA:Val-AAC-2-2	3.75	-
chr2R	19398799	19398805	hts	3.75	-
chr2R	19398799	19398805	snoRNA:hts-a	3.75	-
chr2R	6829502	6829561	CG15236	1000000000000.0	+
chr2R	6829502	6829561	CG9445	1000000000000.0	+
chr2R	6829502	6829561	CG34215	1000000000000.0	+
chr2R	14865766	14866051	Pcf11	141.21	-
chr3L	11222615	11222618	CG42671	39.69	+
chr3L	11222615	11222618	asRNA:CR46050	39.69	+
chr3L	12811675	12811678	Sf3a2	2.91	+
chr3L	12811675	12811678	CG32110	2.91	+
chr3L	12811675	12811678	Sap130	2.91	+
chr3L	13481033	13481036	stv	275.24	+
chr3L	7826705	7827287	Pdp1	4314.16	-
chr3L	15852249	15852697	lncRNA:CR44050	9.29	-
chr3L	15852249	15852697	lncRNA:CR44051	9.29	-
chr3L	15852249	15852697	pHCl-1	9.29	-
chr3L	16414794	16414815	TMS1	11.48	+
chr3L	16414794	16414815	GluRS-m	11.48	+
chr3L	6551682	6551764	ndl	18.75	+
chr3L	6551682	6551764	MCU	18.75	+
chr3L	6551682	6551764	jv	18.75	+
chr3L	17879878	17879977	CG7408	2.02	+
chr3L	16052755	16053012	Mbs	1000000000000.0	+
chr3L	16386626	16386632	RAF2	4.13	+
chr3L	9401367	9401606	eIF4E1	31.0	-
chr3L	15982563	15982568	brm	2.32	-
chr3L	15982563	15982568	CG17026	2.32	-
chr3L	15982563	15982568	CG17029	2.32	-
chr3L	15982563	15982568	CG17028	2.32	-
chr3L	15982563	15982568	CG17027	2.32	-
chr3L	14630192	14630444	RecQ5	2.67	-
chr3L	14630192	14630444	CG9628	2.67	-
chr3L	15852252	15852697	lncRNA:CR44050	4.3	-
chr3L	15852252	15852697	lncRNA:CR44051	4.3	-
chr3L	15852252	15852697	pHCl-1	4.3	-
chr3L	15108616	15108747	CR43972	50597.16	+
chr3L	15108616	15108747	lncRNA:CR43973	50597.16	+
chr3L	15108616	15108747	CG45071	50597.16	+
chr3L	15108616	15108747	CTPsyn	50597.16	+
chr3L	16052755	16053005	Mbs	1000000000000.0	+
chr3L	2154782	2155403	CG15822	3093.07	-
chr3L	16507467	16507845	st	3.34	-
chr3L	16507467	16507845	aos	3.34	-
chr3L	16507467	16507845	CG33158	3.34	-
chr3L	16507467	16507845	CG42514	3.34	-
chr3L	16507467	16507845	dsx-c73A	3.34	-
chr3L	16507467	16507845	CG43373	3.34	-
chr3L	16052755	16053030	Mbs	1000000000000.0	+
chr3L	21922579	21925180	tRNA:Cys-GCA-4-1	1000000000000.0	+
chr3L	21922579	21925180	mub	1000000000000.0	+
chr3L	21922579	21925180	lncRNA:CR43878	1000000000000.0	+
chr3L	21922579	21925180	lncRNA:CR45959	1000000000000.0	+
chr3L	10695367	10695415	NijA	36.91	-
chr3L	17378592	17378863	Cad74A	20788284981.76	-
chr3L	6551682	6551764	ndl	4282.33	+
chr3L	6551682	6551764	MCU	4282.33	+
chr3L	6551682	6551764	jv	4282.33	+
chr3L	22798478	22798481	jim	27.6	-
chr3L	22798478	22798481	CG14448	27.6	-
chr3L	1881548	1881557	CG13937	53.26	-
chr3L	16113885	16113896	Taf4	6.0	+
chr3L	2161882	2161929	CG15822	4.83	-
chr3L	16052755	16053005	Mbs	1000000000000.0	+
chr3L	15852252	15852697	lncRNA:CR44050	2.01	-
chr3L	15852252	15852697	lncRNA:CR44051	2.01	-
chr3L	15852252	15852697	pHCl-1	2.01	-
chr3L	11161472	11163384	CG6216	6039.93	+
chr3L	11161472	11163384	IRSp53	6039.93	+
chr3L	11161472	11163384	lncRNA:CR43989	6039.93	+
chr3L	1499879	1501397	hfp	76.42	-
chr3L	1499879	1501397	scaRNA:MeU2-48	76.42	-
chr3L	6999635	6999640	CG17744	2.32	+
chr3L	6999635	6999640	Mp	2.32	+
chr3L	6999635	6999640	asRNA:CR45832	2.32	+
chr3L	15308921	15310958	CG7255	1000000000000.0	+
chr3L	177873	178305	Vdup1	5.33	-
chr3L	12746827	12746830	Klc	74.12	-
chr3L	12746827	12746830	CG32109	74.12	-
chr3L	12902027	12902047	CG12520	2620200.3	-
chr3L	1798982	1799010	JTBR	2.49	+
chr3L	1798982	1799010	Patj	2.49	+
chr3L	5673067	5673094	Sse	1214813.85	+
chr3L	5673067	5673094	sif	1214813.85	+
chr3L	5673067	5673094	snoRNA:Me18S-A1494	1214813.85	+
chr3L	5673067	5673094	CG44521	1214813.85	+
chrX	5399532	5399660	SK	16.25	+
chrX	6555866	6560375	CG34417	4.81	+
chrX	9097459	9097519	CG7766	3.46	-
chrX	12759912	12759915	Paics	1000000000000.0	-
chrX	9609751	9609760	CG42797	1000000000000.0	+
chrX	1042803	1043213	su(w[a])	5.29	+
chrX	1042803	1043213	CDC45L	5.29	+
chrX	1042803	1043213	CG3021	5.29	+
chrX	1042803	1043213	CG11638	5.29	+
chrX	1042803	1043213	CG32814	5.29	+
chrX	1042803	1043213	CG33082	5.29	+
chrX	11885104	11885281	CG10353	5.27	-
chrX	13599457	13599460	up	3.04	-
chrX	10324318	10324541	alpha-Man-Ia	1000000000000.0	-
chrX	1042934	1043213	su(w[a])	7.3	+
chrX	1042934	1043213	CDC45L	7.3	+
chrX	1042934	1043213	CG3021	7.3	+
chrX	1042934	1043213	CG11638	7.3	+
chrX	1042934	1043213	CG32814	7.3	+
chrX	1042934	1043213	CG33082	7.3	+
chrX	21117459	21117463	CG15445	4.03	+
chrX	3698340	3698742	Mnt	24.1	+
chrX	15813601	15813849	sd	1000000000000.0	+
chrX	15813601	15813849	CG8509	1000000000000.0	+
chrX	15813601	15813849	lncRNA:CR44384	1000000000000.0	+
chrX	3698118	3698340	Mnt	4.31	+
chrX	20230593	20230617	sw	2.6	-
chrX	11690812	11693547	bif	5.34	+
chrX	15813601	15813736	sd	1000000000000.0	+
chrX	15813601	15813736	CG8509	1000000000000.0	+
chrX	15813601	15813736	lncRNA:CR44384	1000000000000.0	+
chrX	3698118	3698742	Mnt	57142.54	+
chrX	1371874	1371915	ssx	5.5	+
chrX	10017541	10017618	Cht6	19.71	+
chrX	10017541	10017618	asRNA:CR45185	19.71	+
chrX	3698118	3698745	Mnt	37.22	+
chrX	15813736	15813849	sd	7.28	+
chrX	15813736	15813849	CG8509	7.28	+
chrX	15813736	15813849	lncRNA:CR44384	7.28	+
chrX	11390176	11390231	dlg1	5.53	+
chrX	11373817	11374269	dlg1	6.43	+
chrX	9110618	9110822	AP-1gamma	1000000000000.0	+
chrX	12091570	12091580	CG2750	2.94	+
chrX	12091570	12091580	CG1924	2.94	+
chrX	12091570	12091580	lncRNA:CR32658	2.94	+
chrX	12091570	12091580	CG32655	2.94	+
chrX	12091570	12091580	Ten-a	2.94	+
chrX	12091570	12091580	CG45603	2.94	+
chrX	9674894	9674924	nej	2.23	-
chrX	15813601	15813849	sd	1000000000000.0	+
chrX	15813601	15813849	CG8509	1000000000000.0	+
chrX	15813601	15813849	lncRNA:CR44384	1000000000000.0	+
chrX	9159137	9159140	Dlip1	3.23	+
chrX	14792353	14792428	rut	30.97	-
chrX	14792353	14792428	Ag5r	30.97	-
chrX	14792353	14792428	lncRNA:CR45522	30.97	-
chrX	14830500	14830507	CG14408	2.03	-
chrX	6773249	6773261	shf	2.24	-
chrX	6773249	6773261	Coq7	2.24	-
chrX	333881	333897	y	3.0	-
chrX	333881	333897	ewg	3.0	-
chrX	333881	333897	Cyp4g1	3.0	-
chrX	333881	333897	CG3777	3.0	-
chrX	333881	333897	Or1a	3.0	-
chrX	333881	333897	CG13375	3.0	-
chrX	333881	333897	CG12470	3.0	-
chrX	333881	333897	CG32816	3.0	-
chrX	333881	333897	lncRNA:CR44753	3.0	-
chrX	333881	333897	lncRNA:yar	3.0	-
chrX	11373817	11374257	dlg1	2.43	+
chrX	19506483	19506486	Pfrx	12.22	+
chrX	19506483	19506486	CG14200	12.22	+
chrX	5399532	5399694	SK	6.82	+
chrX	1993015	1993210	PIG-K	2.58	+
chrX	1993015	1993210	Hr4	2.58	+
chrX	6699911	6700053	CG14441	6.93	+
chrX	5399694	5403340	SK	17.93	+
chrX	615693	615970	CG13366	7.3	-
chrX	615693	615970	vnd	7.3	-
chrX	11424265	11424282	Gs2	63.08	+
chrX	6684518	6684524	Pink1	49.02	+
chrX	14252936	14253062	mud	2.04	+
chr3R	9327312	9327331	HP1e	1956.61	-
chr3R	9327312	9327331	CG8861	1956.61	-
chr3R	22713364	22713367	wge	3.65	-
chr3R	31837770	31837774	RhoGAP100F	3.94	+
chr3R	4295120	4295129	Nepl11	2.09	+
chr3R	4295120	4295129	cpx	2.09	+
chr3R	17882183	17884103	CG12347	2.5	-
chr3R	17882183	17884103	Rim	2.5	-
chr3R	17882183	17884103	CG43445	2.5	-
chr3R	11604239	11604283	Jupiter	3.81	-
chr3R	21157438	21157497	cDIP	3.49	+
chr3R	21157438	21157497	CG5810	3.49	+
chr3R	21157438	21157497	Snmp1	3.49	+
chr3R	21157438	21157497	SNF4Agamma	3.49	+
chr3R	18169484	18169657	wrd	178.84	+
chr3R	18169484	18169657	cdm	178.84	+
chr3R	5334698	5335060	mtd	7.01	-
chr3R	5334698	5335060	Tim17b1	7.01	-
chr3R	5334698	5335060	CG31538	7.01	-
chr3R	5686789	5687041	CG2104	1000000000000.0	+
chr3R	5686789	5687041	plx	1000000000000.0	+
chr3R	21372067	21373080	mod(mdg4)	412.4	-
chr3R	23921709	23921780	sba	1000000000000.0	-
chr3R	22716664	22716667	wge	3.11	-
chr3R	22293438	22293459	Gld2	4.59	+
chr3R	22293438	22293459	SKIP	4.59	+
chr3R	22293438	22293459	lncRNA:CR45224	4.59	+
chr3R	28921341	28921359	Doa	61.14	+
chr3R	26873998	26874016	Rb97D	3.5	-
chr3R	14824202	14824307	CG14857	8.68	-
chr3R	14824202	14824307	CG3610	8.68	-
chr3R	14824202	14824307	btsz	8.68	-
chr3R	14824202	14824307	lncRNA:CR46024	8.68	-
chr3R	9440681	9441416	ps	3.36	+
chr3R	4135224	4135260	Gfat1	322248.33	+
chr3R	5487051	5487835	CG31550	165.99	+
chr3R	6478760	6478763	CG15186	7.24	+
chr3R	29860614	29860635	CG15514	4.65	-
chr3R	13666356	13666419	B52	6.02	+
chr3R	10785403	10786158	Rbp1	2.86	+
chr3R	15935831	15935953	Sap47	1000000000000.0	+
chr3R	16345946	16345998	pad	4.13	-
chr3R	16345946	16345998	CG14879	4.13	-
chr3R	23668340	23668467	CG31145	1000000000000.0	-
chr3R	30533096	30533119	tmod	30.44	+
chr3R	30533096	30533119	CG34155	30.44	+
chr3R	31207840	31207849	chp	8675540.78	-
chr3R	23220643	23220896	fzo	1000000000000.0	-
chr3R	23220643	23220896	cnc	1000000000000.0	-
chr3R	23220643	23220896	Irk1	1000000000000.0	-
chr3R	7192492	7192540	lap	2.13	+
chr3R	25718556	25718623	LpR2	4.47	-
chr3R	25718556	25718623	lncRNA:CR46102	4.47	-
chr3R	20016822	20016826	CG4836	2.33	+
chr3R	4198221	4198259	beta-Man	18.56	+
chr3R	4198221	4198259	CG14636	18.56	+
chr3R	4198221	4198259	aux	18.56	+
chr3R	4198221	4198259	CG31516	18.56	+
chr3R	4198221	4198259	DhpD	18.56	+
chr3R	27081433	27082564	CG14257	31.8	+
chr3R	25647337	25647499	jigr1	4.7	+
