# Supplementary material for: The Drosophila Nab2 RNA binding protein inhibits m6A methylation and male-specific splicing of Sex lethal transcript in female neuronal tissue
Source: eLife. 2023 Jul 17;12:e64904. doi: 10.7554/eLife.64904 (PMC10351920; doi:10.7554/eLife.64904)
Supplement: Table 1—source data 1. — Abbreviations: A3’SS, alternative 3′ splice site; A5’SS, alternative 5′ splice site; MEE, mutually exclusive exon; RI, retained intron; SE, skipped exon. [file elife-64904-table1-data1.zip › Table 8 - male A5'SS_significant.bed]

chr2L	10376553	10376884	dpr19	17.76	+
chr2L	9908425	9908532	CG13124	1000000000000.0	-
chr2L	13266988	13267231	Drep4	1000000000000.0	+
chr2L	13266988	13267231	CG31848	1000000000000.0	+
chr2L	13266988	13267231	CG44085	1000000000000.0	+
chr2L	6727322	6727334	Liprin-alpha	39.04	+
chr2L	7732479	7732517	CG13796	1000000000000.0	-
chr2L	6647422	6649030	CG31635	1000000000000.0	-
chr2L	1651429	1651712	chinmo	17.55	+
chr2L	4187567	4187711	TBCC	4.4	-
chr2L	6330563	6330718	PDZ-GEF	2.13	+
chr2L	11210747	11210773	cmet	2.94	+
chr2L	11210747	11210773	ab	2.94	+
chr2L	5335459	5335664	fusl	4.12	-
chr2L	6794317	6794493	nrv2	1000000000000.0	-
chr2L	8083521	8083636	Bsg	1000000000000.0	+
chr2L	10427003	10427008	KdelR	1351.14	+
chr2L	21380361	21380478	nrv3	1000000000000.0	+
chr2L	10963226	10963927	CG14072	1000000000000.0	-
chr2L	10963226	10963927	dpr2	1000000000000.0	-
chr2L	10963226	10963927	lncRNA:CR44492	1000000000000.0	-
chr2L	10963226	10963927	lncRNA:CR44493	1000000000000.0	-
chr2L	13961952	13961956	NimA	2.5	+
chr2L	8083521	8083636	Bsg	1000000000000.0	+
chr2L	6647921	6647998	CG31635	25.73	-
chr2L	1911869	1912234	tRNA:Gly-GCC-1-1	141799085.26	+
chr2L	1911869	1912234	Wdr62	141799085.26	+
chr2L	13266996	13267231	Drep4	1000000000000.0	+
chr2L	13266996	13267231	CG31848	1000000000000.0	+
chr2L	13266996	13267231	CG44085	1000000000000.0	+
chr2L	18120072	18120204	CG5758	2.25	+
chr2L	18120072	18120204	CG31785	2.25	+
chr2L	6708914	6709053	Tsp	4.24	-
chr2L	20968636	20968787	CG42238	14.28	-
chr2L	20968636	20968787	snoRNA:Me28S-C2789	14.28	-
chr2L	4476666	4476842	ine	1000000000000.0	-
chr2L	4476666	4476842	FIG4	1000000000000.0	-
chr2L	11210725	11210773	cmet	22.66	+
chr2L	11210725	11210773	ab	22.66	+
chr2L	21677118	21677499	CG2225	1000000000000.0	-
chr2L	21677118	21677499	asRNA:CR46066	1000000000000.0	-
chr2L	7821648	7822056	Rack1	20.79	+
chr2L	7821648	7822056	CG7115	20.79	+
chr2L	14996714	14997516	mol	1225.3	-
chr2L	19438294	19438887	RanGAP	11.49	-
chr2L	19438294	19438887	Hs2st	11.49	-
chr2L	19438294	19438887	CG10237	11.49	-
chr2L	8898850	8898948	CG34398	1000000000000.0	+
chr2L	21237346	21237404	Hr39	33.23	+
chr2L	7473420	7473657	CG6441	4.04	-
chr2L	7473420	7473657	Ziz	4.04	-
chr2L	8031308	8031575	CG7367	6252840549.27	+
chr2L	8031308	8031575	baf	6252840549.27	+
chr2L	8031308	8031575	Cka	6252840549.27	+
chr2L	8898850	8898948	CG34398	1000000000000.0	+
chr2L	2365390	2365901	Axud1	88.29	+
chr2L	8529367	8529557	CG17834	51043.46	+
chr2L	9732916	9732955	Nckx30C	1000000000000.0	-
chr2L	9732916	9732955	CG13116	1000000000000.0	-
chr2L	9732916	9732955	CG13117	1000000000000.0	-
chr2L	9908308	9908532	CG13124	1000000000000.0	-
chr2L	8088453	8088516	Bsg	1000000000000.0	+
chr2L	2365390	2365728	Axud1	6315.7	+
chr2L	4928194	4928244	hoe1	201798982.66	-
chr2L	4928198	4928244	hoe1	282.59	-
chr2L	12142833	12142855	CG31760	5.14	+
chr2L	12142833	12142855	ZnT33D	5.14	+
chr2L	12142833	12142855	CG31861	5.14	+
chr2L	4882865	4882889	Cf2	4.92	-
chr2L	6648946	6649030	CG31635	31.08	-
chr2L	19455857	19456183	CG10026	9.66	+
chr2L	3354474	3354591	E23	2.51	-
chr2L	4928198	4928228	hoe1	79499.23	-
chr2L	22134719	22135107	Clamp	34.26	+
chr2L	22134719	22135107	dunk	34.26	+
chr2L	22134719	22135107	CG42748	34.26	+
chr2L	22134719	22135107	lncRNA:CR43241	34.26	+
chr2L	12423323	12423334	vir-1	1000000000000.0	-
chr2L	8239075	8239692	Pvr	1000000000000.0	-
chr2L	9521440	9521495	CG31883	1000000000000.0	+
chr2L	9521440	9521495	Oatp30B	1000000000000.0	+
chr2L	7473298	7473657	CG6441	20.89	-
chr2L	7473298	7473657	Ziz	20.89	-
chr2L	10474148	10474282	RluA-1	1000000000000.0	-
chr2L	19003736	19003879	CG31793	1000000000000.0	+
chr2L	19003736	19003879	snoRNA:Me28S-A2113	1000000000000.0	+
chr2L	19003736	19003879	RpL30	1000000000000.0	+
chr2L	16168471	16168557	Ca-alpha1D	1000000000000.0	+
chr2L	16168471	16168557	asRNA:CR43806	1000000000000.0	+
chr2L	21237346	21237420	Hr39	81.73	+
chr2L	6323993	6324118	PDZ-GEF	6.15	+
chr2L	10408386	10408621	RpS27A	37415.75	+
chr2L	10408386	10408621	Ip259	37415.75	+
chr2L	20918639	20918799	CG14401	1000000000000.0	-
chr2L	20918639	20918799	sky	1000000000000.0	-
chr2L	20918639	20918799	CR33317	1000000000000.0	-
chr2L	20918639	20918799	asRNA:CR44981	1000000000000.0	-
chr2L	10217341	10217353	Npc1a	1000000000000.0	-
chr2L	14996714	14997271	mol	126742075207.47	-
chr2L	9698702	9699115	Pka-C1	1000000000000.0	-
chr2L	8950770	8950978	C1GalTA	439896345326.29	-
chr2L	9908308	9908425	CG13124	1000000000000.0	-
chr2L	6647422	6648946	CG31635	1000000000000.0	-
chr2L	16532459	16532721	CG5953	493864.53	-
chr2L	16532459	16532721	snoRNA:Me28S-C1237	493864.53	-
chr2L	21309580	21310001	Mondo	1000000000000.0	-
chr2L	21309580	21310001	Gr39a	1000000000000.0	-
chr2L	9256696	9257206	lncRNA:CR45262	3149.49	+
chr2L	9256696	9257206	Ggamma30A	3149.49	+
chr2L	2752837	2752840	Cwc25	1000000000000.0	+
chr2L	2752837	2752840	Bacc	1000000000000.0	+
chr2L	2752837	2752840	Pgk	1000000000000.0	+
chr2L	2752837	2752840	lncRNA:CR44772	1000000000000.0	+
chr2L	13261177	13261692	Drep4	31.73	+
chr2L	13261177	13261692	CG31848	31.73	+
chr2L	13261177	13261692	CG44085	31.73	+
chr2L	58959	59190	Cda5	36.4	-
chr2L	58959	59190	lncRNA:CR46254	36.4	-
chr2L	6708914	6709040	Tsp	2.83	-
chr2L	2830126	2830177	CG3123	2.19	-
chr2L	2830126	2830177	Duox	2.19	-
chr2L	3373781	3373811	CG15412	10.78	-
chr2R	17027328	17027339	RhoGEF2	72.69	+
chr2R	17027328	17027339	CG43371	72.69	+
chr2R	17027328	17027339	asRNA:CR45144	72.69	+
chr2R	17027328	17027339	asRNA:CR45145	72.69	+
chr2R	12664985	12665700	nemy	1000000000000.0	-
chr2R	13167789	13167825	GLaz	119038.6	-
chr2R	8615245	8615263	Cirl	40.44	+
chr2R	19165528	19166059	CG10737	6.98	+
chr2R	24881682	24881947	NKAIN	107.3	+
chr2R	24881682	24881947	CG44247	107.3	+
chr2R	24884580	24887144	NKAIN	1000000000000.0	+
chr2R	24884580	24887144	CG44247	1000000000000.0	+
chr2R	8949846	8950706	CG8229	2115.85	-
chr2R	8949846	8950706	CG33199	2115.85	-
chr2R	22317737	22317776	Gp150	138.65	+
chr2R	22317737	22317776	lncRNA:CR44756	138.65	+
chr2R	5702216	5702388	vlc	2.47	+
chr2R	16924977	16925037	Pkc53E	2.95	+
chr2R	16924977	16925037	CG43788	2.95	+
chr2R	16924977	16925037	CG43789	2.95	+
chr2R	18658076	18658080	Ntan1	1000000000000.0	-
chr2R	5782299	5782777	ZnT41F	1000000000000.0	-
chr2R	2520579	2522393	MFS17	1000000000000.0	-
chr2R	5702216	5702293	vlc	18.21	+
chr2R	19462643	19462779	mei-W68	1000000000000.0	+
chr2R	19462643	19462779	TBCB	1000000000000.0	+
chr2R	19462643	19462779	par-1	1000000000000.0	+
chr2R	9753839	9753977	trpl	1000000000000.0	+
chr2R	9753839	9753977	CG1690	1000000000000.0	+
chr2R	13448997	13449308	cnn	5.09	-
chr2R	13448997	13449308	CG30062	5.09	-
chr2R	10583948	10584123	psq	43.9	+
chr2R	2521441	2522393	MFS17	1000000000000.0	-
chr2R	10052635	10052919	Def	208.6	+
chr2R	10052635	10052919	PIG-N	208.6	+
chr2R	10052635	10052919	magu	208.6	+
chr2R	10052635	10052919	lncRNA:CR44298	208.6	+
chr2R	23614593	23614673	Eglp2	2.32	-
chr2R	23614593	23614673	Eglp4	2.32	-
chr2R	13167789	13167886	GLaz	1000000000000.0	-
chr2R	18998423	18998909	snoRNA:abba-a	1000000000000.0	+
chr2R	18998423	18998909	tn	1000000000000.0	+
chr2R	25074037	25075242	gol	1000000000000.0	-
chr2R	25074037	25075242	tRNA:Ala-CGC-1-1	1000000000000.0	-
chr2R	25074037	25075242	tRNA:Ala-CGC-1-2	1000000000000.0	-
chr2R	25074037	25075242	tRNA:Ala-CGC-1-3	1000000000000.0	-
chr2R	5702187	5702388	vlc	1000000000000.0	+
chr2R	13827037	13827409	CG6329	1000000000000.0	+
chr2R	7476247	7476464	Aldh-III	1000000000000.0	-
chr2R	23714074	23714118	Sesn	2714021.07	+
chr2R	23714074	23714118	CG18128	2714021.07	+
chr2R	23714074	23714118	lncRNA:CR45325	2714021.07	+
chr2R	13826481	13826585	CG6329	1000000000000.0	+
chr2R	14276406	14276526	Ih	1000000000000.0	+
chr2R	9753852	9753977	trpl	1943900.92	+
chr2R	9753852	9753977	CG1690	1943900.92	+
chr2R	13826481	13826517	CG6329	76.81	+
chr2R	10087604	10087768	sut4	493182576.07	+
chr2R	10087604	10087768	CG2269	493182576.07	+
chr2R	7476247	7476889	Aldh-III	7.13	-
chr2R	21017912	21017952	RIC-3	3.43	+
chr2R	2520579	2521441	MFS17	3691.66	-
chr2R	7407138	7407740	CG11112	6.25	-
chr2R	7407138	7407740	CG11113	6.25	-
chr2R	7407138	7407740	Eaf	6.25	-
chr2R	7407138	7407740	CG43123	6.25	-
chr2R	7407138	7407740	CG43267	6.25	-
chr2R	7805101	7805422	mus205	1044.61	-
chr2R	7805101	7805422	Nop17l	1044.61	-
chr2R	9185217	9186116	Rab32	1000000000000.0	-
chr2R	9185217	9186116	lncRNA:CR44284	1000000000000.0	-
chr2R	13167789	13167903	GLaz	7925092.8	-
chr2R	23392981	23393364	CG3530	25020851.43	-
chr2R	23392981	23393364	eIF2Bdelta	25020851.43	-
chr2R	24767639	24767954	GstE12	103.52	-
chr2R	24767639	24767954	CG3894	103.52	-
chr2R	7473916	7474005	Aldh-III	19.6	-
chr2R	7646426	7647677	Rpt1	1000000000000.0	+
chr2R	7646426	7647677	CG17985	1000000000000.0	+
chr2R	7646426	7647677	CG30491	1000000000000.0	+
chr2R	7646426	7647677	CG43340	1000000000000.0	+
chr2R	7646426	7647677	asRNA:CR45131	1000000000000.0	+
chr2R	5782299	5782715	ZnT41F	1995332669.44	-
chr2R	13448997	13449219	cnn	5.17	-
chr2R	13448997	13449219	CG30062	5.17	-
chr2R	12665700	12665745	nemy	1000000000000.0	-
chr2R	5702187	5702216	vlc	3156.57	+
chr2R	12387427	12387517	Cpr49Ac	26.65	+
chr2R	18998387	18998423	snoRNA:abba-a	16.26	+
chr2R	18998387	18998423	tn	16.26	+
chr2R	16102820	16102892	Rho1	59.29	+
chr2R	24881626	24881947	NKAIN	29.06	+
chr2R	24881626	24881947	CG44247	29.06	+
chr2R	7709935	7710063	CG1941	20.99	+
chr2R	5782715	5782777	ZnT41F	20263109.11	-
chr2R	8615249	8615263	Cirl	1000000000000.0	+
chr2R	11289068	11289670	dare	1000000000000.0	-
chr2R	11289068	11289670	Fbl6	1000000000000.0	-
chr2R	11289068	11289670	CG18335	1000000000000.0	-
chr2R	11289068	11289670	CG30033	1000000000000.0	-
chr2R	22171259	22171985	a	20.32	+
chr2R	22171259	22171985	gom	20.32	+
chr2R	22171259	22171985	CG11269	20.32	+
chr2R	22171259	22171985	CG3045	20.32	+
chr2R	22171259	22171985	CG34206	20.32	+
chr2R	24638426	24638467	CG13594	7610177969.37	-
chr2R	24638426	24638467	snoRNA:Me18S-G393	7610177969.37	-
chr2R	5702293	5702388	vlc	1000000000000.0	+
chr2R	18425034	18425076	CG5174	198998366305.54	+
chr2R	23067838	23067841	l(2)k09913	111171118.44	+
chr2R	13824284	13824471	fl(2)d	4518.17	-
chr2R	23909809	23909833	kcc	1000000000000.0	+
chr2R	23909809	23909833	asRNA:CR44806	1000000000000.0	+
chr2R	13826517	13826585	CG6329	1000000000000.0	+
chr2R	11289393	11289670	dare	1000000000000.0	-
chr2R	11289393	11289670	Fbl6	1000000000000.0	-
chr2R	11289393	11289670	CG18335	1000000000000.0	-
chr2R	11289393	11289670	CG30033	1000000000000.0	-
chr2R	20618067	20618130	Hil	3.49	-
chr2R	18998387	18998909	snoRNA:abba-a	1000000000000.0	+
chr2R	18998387	18998909	tn	1000000000000.0	+
chr2R	5702131	5702187	vlc	2.74	+
chr2R	10873854	10874571	CG30015	1000000000000.0	-
chr2R	10873854	10874571	lncRNA:CR44302	1000000000000.0	-
chr2R	10873854	10874571	asRNA:CR45136	1000000000000.0	-
chr2R	21217653	21217728	Ugt49C1	446713.45	-
chr2R	22931166	22931280	CG3788	39015.86	+
chr2R	22931166	22931280	ReepA	39015.86	+
chr2R	23055579	23055673	DCTN3-p24	2.77	+
chr2R	23055579	23055673	Fatp2	2.77	+
chr2R	7986949	7987066	ACC	1663667882.89	-
chr2R	7986949	7987066	Nup44A	1663667882.89	-
chr2R	9132767	9133046	Hydr1	2.9	+
chr2R	9132767	9133046	alc	2.9	+
chr2R	16032176	16032434	SP2353	19.42	+
chr2R	5702187	5702293	vlc	1000000000000.0	+
chr2R	13167825	13167886	GLaz	2.6	-
chr2R	10099738	10099850	14-3-3zeta	111587.27	+
chr2R	7709935	7710351	CG1941	1601.18	+
chr2R	14907025	14907488	Kank	45314.31	-
chr2R	14907025	14907488	Cyp317a1	45314.31	-
chr3L	11197239	11197505	GlcAT-P	6.1	-
chr3L	6702863	6703320	SP1173	1000000000000.0	-
chr3L	14757842	14757908	Trl	644238888223.2	-
chr3L	14757842	14757908	CG33260	644238888223.2	-
chr3L	21523298	21523605	CG7611	44.51	+
chr3L	14037111	14037412	Hsc70Cb	2.34	+
chr3L	21523400	21523627	CG7611	280.85	+
chr3L	1034498	1034763	trio	1000000000000.0	-
chr3L	1034498	1034763	CG9205	1000000000000.0	-
chr3L	1034498	1034763	lncRNA:CR45811	1000000000000.0	-
chr3L	12390497	12391323	Ncc69	1000000000000.0	-
chr3L	12390497	12391323	lncRNA:CR45824	1000000000000.0	-
chr3L	3183997	3184037	CG42494	2.32	+
chr3L	3183997	3184037	Girdin	2.32	+
chr3L	178022	178236	Vdup1	16.81	-
chr3L	10696567	10696579	NijA	15.5	-
chr3L	1835084	1835106	Cpr62Bb	12.67	-
chr3L	14763262	14763434	CG9384	6609.01	+
chr3L	14763262	14763434	CG17173	6609.01	+
chr3L	2586266	2586403	msn	1000000000000.0	-
chr3L	21523298	21524067	CG7611	1000000000000.0	+
chr3L	11215951	11215987	CG42671	1000000000000.0	+
chr3L	11215951	11215987	asRNA:CR46050	1000000000000.0	+
chr3L	6752145	6752160	velo	4.69	-
chr3L	246383	246886	E(bx)	12922598733.14	-
chr3L	6998978	6999003	CG17744	18.03	+
chr3L	6998978	6999003	Mp	18.03	+
chr3L	6998978	6999003	asRNA:CR45832	18.03	+
chr3L	318991	319747	fwd	28.14	-
chr3L	318991	319747	ddbt	28.14	-
chr3L	11534341	11534390	CG7394	2.03	-
chr3L	11534341	11534390	Mob2	2.03	-
chr3L	14427268	14427272	CG9592	48.69	-
chr3L	14427268	14427272	CG4613	48.69	-
chr3L	14427268	14427272	bbg	48.69	-
chr3L	14427268	14427272	lncRNA:CR46031	48.69	-
chr3L	14427268	14427272	lncRNA:CR46032	48.69	-
chr3L	11708308	11708408	CG11658	4.78	-
chr3L	21523627	21524067	CG7611	1000000000000.0	+
chr3L	21523605	21524067	CG7611	1000000000000.0	+
chr3L	21523229	21524067	CG7611	1000000000000.0	+
chr3L	10516162	10516177	CG6527	18500880.63	+
chr3L	10516162	10516177	Rbfox1	18500880.63	+
chr3L	10516162	10516177	S-Lap4	18500880.63	+
chr3L	10516162	10516177	snoRNA:Me28S-A2629	18500880.63	+
chr3L	21523400	21523605	CG7611	14.79	+
chr3L	12518224	12518254	tral	15.47	+
chr3L	246383	246795	E(bx)	1000000000000.0	-
chr3L	17869947	17870019	CR43086	2.03	+
chr3L	11215814	11215987	CG42671	1000000000000.0	+
chr3L	11215814	11215987	asRNA:CR46050	1000000000000.0	+
chr3L	11215810	11215987	CG42671	1000000000000.0	+
chr3L	11215810	11215987	asRNA:CR46050	1000000000000.0	+
chr3L	11197239	11197400	GlcAT-P	15.22	-
chr3L	2435132	2436228	CG16762	3481799.81	+
chr3L	2435132	2436228	Cyp4d20	3481799.81	+
chr3L	2435132	2436228	CG1146	3481799.81	+
chr3L	2435132	2436228	Mzt1	3481799.81	+
chr3L	2435132	2436228	Svil	3481799.81	+
chr3L	1861930	1862061	Rap1	4.19	-
chr3L	11215810	11215951	CG42671	111151062.87	+
chr3L	11215810	11215951	asRNA:CR46050	111151062.87	+
chr3L	6943006	6943101	tow	16.22	+
chr3L	1501170	1501351	hfp	8.04	-
chr3L	1501170	1501351	scaRNA:MeU2-48	8.04	-
chr3L	21523229	21523605	CG7611	314.65	+
chr3L	20718994	20719010	cmpy	4.09	-
chr3L	20718994	20719010	CG34260	4.09	-
chr3L	21680152	21680232	CG11248	5409.39	+
chr3L	21680152	21680232	Sfp78E	5409.39	+
chr3L	18626076	18626291	MYPT-75D	342.6	+
chr3L	11708308	11708392	CG11658	14.82	-
chr3L	9813927	9813961	Ilp5	1696406732.32	+
chr3L	9813927	9813961	CG43897	1696406732.32	+
chr3L	8966983	8966992	CG5021	109409.71	+
chr3L	21523400	21524067	CG7611	1000000000000.0	+
chr3L	15825471	15826286	DCP2	25014.78	-
chr3L	2163691	2163740	CG15822	4.1	-
chr3L	4379931	4380309	DopEcR	22.79	-
chr3L	4379931	4380309	lncRNA:CR44360	22.79	-
chr3L	9813922	9813961	Ilp5	1000000000000.0	+
chr3L	9813922	9813961	CG43897	1000000000000.0	+
chr3L	246428	246795	E(bx)	456208054069.33	-
chr3L	3133649	3133949	CG11537	1000000000000.0	-
chr3L	3133649	3133949	lncRNA:CR45819	1000000000000.0	-
chr3L	11708320	11708408	CG11658	9677.43	-
chr3L	16496053	16496139	st	3.48	-
chr3L	16496053	16496139	aos	3.48	-
chr3L	16496053	16496139	CG33158	3.48	-
chr3L	16496053	16496139	CG42514	3.48	-
chr3L	16496053	16496139	dsx-c73A	3.48	-
chr3L	16496053	16496139	CG43373	3.48	-
chr3L	21680223	21680232	CG11248	4.02	+
chr3L	21680223	21680232	Sfp78E	4.02	+
chr3L	4384627	4384887	slow	6.29	+
chr3L	15566153	15566799	dop	8298943.22	+
chr3L	12539622	12540057	sowah	2.95	-
chr3L	12539622	12540057	lncRNA:CR43612	2.95	-
chr3L	8579034	8579136	Nelf-E	2.24	+
chr3L	8579034	8579136	CG43078	2.24	+
chr3L	246428	246886	E(bx)	51861.19	-
chr3L	21523298	21523627	CG7611	135288.6	+
chr3L	10185925	10186085	CG8072	6.28	-
chr3L	10185925	10186085	CG6628	6.28	-
chr3L	10185925	10186085	dpr10	6.28	-
chr3L	10185925	10186085	snoRNA:MeU2-A31	6.28	-
chr3L	16916424	16916446	CG32170	105930981.58	+
chr3L	16916424	16916446	Lmpt	105930981.58	+
chr3L	16916424	16916446	lncRNA:CR45898	105930981.58	+
chr3L	14427178	14427272	CG9592	52.37	-
chr3L	14427178	14427272	CG4613	52.37	-
chr3L	14427178	14427272	bbg	52.37	-
chr3L	14427178	14427272	lncRNA:CR46031	52.37	-
chr3L	14427178	14427272	lncRNA:CR46032	52.37	-
chr3L	14037111	14037136	Hsc70Cb	4.57	+
chr3L	11215814	11215951	CG42671	1000000000000.0	+
chr3L	11215814	11215951	asRNA:CR46050	1000000000000.0	+
chr3L	15898832	15898835	lncRNA:CR44050	168.76	-
chr3L	15898832	15898835	lncRNA:CR44051	168.76	-
chr3L	15898832	15898835	pHCl-1	168.76	-
chr3L	21523229	21523627	CG7611	2230.77	+
chr3L	14002301	14002379	upSET	3.25	+
chr3L	11708320	11708392	CG11658	8534142.43	-
chr3L	14757663	14757842	Trl	3.5	-
chr3L	14757663	14757842	CG33260	3.5	-
chrX	9109694	9109756	AP-1gamma	791798475.58	+
chrX	15795810	15795965	CG8974	1000000000000.0	-
chrX	13754830	13755253	Pdcd4	25952393.67	-
chrX	13754830	13755253	asRNA:CR43833	25952393.67	-
chrX	8408865	8409663	Trf2	3102.67	-
chrX	8408865	8409663	lawc	3102.67	-
chrX	16694614	16694951	Sep4	2493724.28	-
chrX	12203878	12203996	CG2750	53.66	+
chrX	12203878	12203996	CG1924	53.66	+
chrX	12203878	12203996	lncRNA:CR32658	53.66	+
chrX	12203878	12203996	CG32655	53.66	+
chrX	12203878	12203996	Ten-a	53.66	+
chrX	12203878	12203996	CG45603	53.66	+
chrX	17990334	17990391	Sh	3.79	-
chrX	17990334	17990391	CG12672	3.79	-
chrX	17990334	17990391	CG6867	3.79	-
chrX	17990334	17990391	CG15373	3.79	-
chrX	16004985	16005622	vap	11.59	-
chrX	9109756	9109987	AP-1gamma	1000000000000.0	+
chrX	10763151	10764085	Tango5	34.96	-
chrX	13996755	13996797	ben	6991.63	+
chrX	19353583	19353653	kek5	2.12	+
chrX	15795893	15795965	CG8974	28.83	-
chrX	9109694	9109987	AP-1gamma	1000000000000.0	+
chrX	572058	572070	Appl	3.0	+
chrX	13762830	13762945	rdgB	1000000000000.0	+
chrX	12203878	12203978	CG2750	6.86	+
chrX	12203878	12203978	CG1924	6.86	+
chrX	12203878	12203978	lncRNA:CR32658	6.86	+
chrX	12203878	12203978	CG32655	6.86	+
chrX	12203878	12203978	Ten-a	6.86	+
chrX	12203878	12203978	CG45603	6.86	+
chrX	19750890	19751137	Pmp70	22.28	+
chrX	19750890	19751137	CG12702	22.28	+
chrX	15892360	15892569	shi	1000000000000.0	+
chrX	8091925	8091961	UbcE2H	9117699322.41	-
chrX	10325633	10325814	alpha-Man-Ia	17.42	-
chrX	19712387	19712962	meso18E	364.48	-
chrX	16415129	16415585	Traf-like	3.07	+
chrX	16415129	16415585	AnxB11	3.07	+
chrX	15892417	15892581	shi	112258184.07	+
chrX	16373357	16373423	Fur2	1839.5	+
chrX	15795810	15795893	CG8974	7815689.23	-
chrX	15991751	15991893	eIF5	3.29	-
chrX	16421781	16422167	Traf-like	3.47	-
chrX	16421781	16422167	AnxB11	3.47	-
chrX	10325633	10325791	alpha-Man-Ia	5.74	-
chrX	15892251	15892581	shi	1000000000000.0	+
chrX	5764069	5764094	MAPk-Ak2	1000000000000.0	-
chrX	21374459	21374821	slgA	1000000000000.0	+
chrX	15804487	15804913	sd	23.78	+
chrX	15804487	15804913	CG8509	23.78	+
chrX	15804487	15804913	lncRNA:CR44384	23.78	+
chrX	14749285	14749348	NetB	7718638.36	-
chrX	14749285	14749348	CG43088	7718638.36	-
chrX	14749285	14749348	hog	7718638.36	-
chrX	11053034	11053073	CG1552	1000000000000.0	-
chrX	8650094	8650375	oc	3.61	-
chrX	15892360	15892581	shi	1000000000000.0	+
chrX	21374740	21374821	slgA	4.84	+
chrX	5067247	5067781	ovo	2.03	+
chrX	5067247	5067781	lncRNA:CR44833	2.03	+
chrX	10763151	10764170	Tango5	1966.61	-
chrX	18155590	18155594	Frq1	13.58	+
chrX	8408865	8409403	Trf2	6.35	-
chrX	8408865	8409403	lawc	6.35	-
chrX	14610435	14610439	NetA	5.76	-
chrX	11792914	11793279	CkIIbeta	2.84	+
chrX	15892360	15892417	shi	6.54	+
chrX	21374459	21374740	slgA	1000000000000.0	+
chrX	21117404	21117411	CG15445	19.78	+
chrX	15892417	15892440	shi	2.78	+
chrX	343119	343145	y	2.61	+
chrX	343119	343145	ewg	2.61	+
chrX	343119	343145	Cyp4g1	2.61	+
chrX	343119	343145	CG3777	2.61	+
chrX	343119	343145	Or1a	2.61	+
chrX	343119	343145	CG13375	2.61	+
chrX	343119	343145	CG12470	2.61	+
chrX	343119	343145	CG32816	2.61	+
chrX	343119	343145	lncRNA:CR44753	2.61	+
chrX	343119	343145	lncRNA:yar	2.61	+
chrX	11983836	11983846	cac	43.39	-
chrX	21338772	21338933	tty	16.8	-
chrX	8178879	8178976	sdt	1000000000000.0	+
chrX	12203878	12203984	CG2750	168.7	+
chrX	12203878	12203984	CG1924	168.7	+
chrX	12203878	12203984	lncRNA:CR32658	168.7	+
chrX	12203878	12203984	CG32655	168.7	+
chrX	12203878	12203984	Ten-a	168.7	+
chrX	12203878	12203984	CG45603	168.7	+
chrX	5082417	5082522	CG32767	2.84	-
chrX	343145	343171	y	43.32	+
chrX	343145	343171	ewg	43.32	+
chrX	343145	343171	Cyp4g1	43.32	+
chrX	343145	343171	CG3777	43.32	+
chrX	343145	343171	Or1a	43.32	+
chrX	343145	343171	CG13375	43.32	+
chrX	343145	343171	CG12470	43.32	+
chrX	343145	343171	CG32816	43.32	+
chrX	343145	343171	lncRNA:CR44753	43.32	+
chrX	343145	343171	lncRNA:yar	43.32	+
chrX	8409403	8409663	Trf2	12.54	-
chrX	8409403	8409663	lawc	12.54	-
chrX	19712387	19712864	meso18E	337.3	-
chrX	16694618	16694951	Sep4	4985353.06	-
chrX	16376340	16376349	Fur2	4.06	+
chrX	15892251	15892569	shi	1000000000000.0	+
chrX	15795893	15796002	CG8974	11.82	-
chrX	21306095	21306335	CG1494	2.67	-
chrX	21306095	21306335	ABCA	2.67	-
chrX	21306095	21306335	tRNA:Tyr-GTA-2-1	2.67	-
chrX	15795810	15796002	CG8974	1000000000000.0	-
chrX	16676136	16676171	CG13012	16.67	-
chrX	16415129	16415527	Traf-like	2.12	+
chrX	16415129	16415527	AnxB11	2.12	+
chrX	16415129	16415527	Traf-like	3.16	+
chrX	16415129	16415527	AnxB11	3.16	+
chrX	6744109	6744196	RpL17	1314.71	-
chrX	6744109	6744196	snoRNA:Psi28S-1232	1314.71	-
chrX	6744109	6744196	snoRNA:Psi28S-1060	1314.71	-
chrX	6744109	6744196	snoRNA:Psi28S-3436b	1314.71	-
chrX	6744109	6744196	snoRNA:Psi28S-3436a	1314.71	-
chrX	12203978	12203984	CG2750	158.41	+
chrX	12203978	12203984	CG1924	158.41	+
chrX	12203978	12203984	lncRNA:CR32658	158.41	+
chrX	12203978	12203984	CG32655	158.41	+
chrX	12203978	12203984	Ten-a	158.41	+
chrX	12203978	12203984	CG45603	158.41	+
chrX	11792914	11792991	CkIIbeta	2.28	+
chrX	656489	656604	SkpA	8.05	+
chrX	13371060	13371261	CG1640	3.92	+
chrX	5464878	5464959	SPR	5.21	+
chrX	5464878	5464959	frma	5.21	+
chrX	13762830	13762868	rdgB	1470.77	+
chrX	15760240	15760467	Mvd	14.67	-
chrX	15760240	15760467	CG8260	14.67	-
chrX	15760240	15760467	Graf	14.67	-
chrX	16148742	16148918	disco-r	6.3	-
chrX	5746772	5747102	IntS6	4.24	-
chrX	12432384	12432560	Pkcdelta	16.66	+
chrX	13762868	13762945	rdgB	1000000000000.0	+
chrX	15804487	15805177	sd	7.28	+
chrX	15804487	15805177	CG8509	7.28	+
chrX	15804487	15805177	lncRNA:CR44384	7.28	+
chrX	19636852	19637373	MKP-4	45.09	-
chrX	19636852	19637373	CG14212	45.09	-
chrX	19636852	19637373	e(y)3	45.09	-
chrX	21628844	21628848	DIP1	2.63	-
chrX	17302507	17302786	Fim	282.33	+
chrX	17302507	17302786	CG8915	282.33	+
chrX	17302507	17302786	CG8675	282.33	+
chrX	17302507	17302786	CG5445	282.33	+
chrX	17302507	17302786	f	282.33	+
chrX	15892251	15892440	shi	1000000000000.0	+
chrX	15892251	15892417	shi	1000000000000.0	+
chrX	17302583	17302786	Fim	8.03	+
chrX	17302583	17302786	CG8915	8.03	+
chrX	17302583	17302786	CG8675	8.03	+
chrX	17302583	17302786	CG5445	8.03	+
chrX	17302583	17302786	f	8.03	+
chrX	15892417	15892569	shi	319203979.09	+
chrX	18515682	18516294	HisRS	1525346.51	+
chrX	18515682	18516294	CG6481	1525346.51	+
chrX	18515682	18516294	CG15042	1525346.51	+
chrX	18515682	18516294	CG15047	1525346.51	+
chrX	18515682	18516294	tRNA:Pro-CGG-2-1	1525346.51	+
chrX	18515682	18516294	Bx	1525346.51	+
chrX	15853042	15853143	UBL3	9.3	-
chrX	4707973	4708168	Proc-R	552.94	+
chrX	6773915	6773966	shf	4.58	-
chrX	6773915	6773966	Coq7	4.58	-
chrX	5662662	5662823	OtopLc	26.21	-
chrX	15892251	15892360	shi	1000000000000.0	+
chrX	6726600	6727100	CG3168	4.33	-
chrX	6726600	6727100	lncRNA:CR43461	4.33	-
chrX	15853053	15853143	UBL3	224.52	-
chrX	10325676	10325784	alpha-Man-Ia	9.01	-
chr3R	26980702	26980888	CG14253	1000000000000.0	+
chr3R	26980702	26980888	CG31075	1000000000000.0	+
chr3R	7068089	7068094	CG1965	7.68	+
chr3R	7068089	7068094	Ufl1	7.68	+
chr3R	11993132	11993249	mfas	1000000000000.0	-
chr3R	5323692	5323739	mtd	10.68	-
chr3R	5323692	5323739	Tim17b1	10.68	-
chr3R	5323692	5323739	CG31538	10.68	-
chr3R	16281011	16281024	gish	4.67	+
chr3R	5323439	5323665	mtd	1000000000000.0	-
chr3R	5323439	5323665	Tim17b1	1000000000000.0	-
chr3R	5323439	5323665	CG31538	1000000000000.0	-
chr3R	19569271	19569672	Scsalpha2	324.05	+
chr3R	19569271	19569672	CG15025	324.05	+
chr3R	19569271	19569672	Dys	324.05	+
chr3R	15901010	15901208	glob1	1000000000000.0	-
chr3R	23075006	23075015	CG17110	2.03	-
chr3R	23075006	23075015	CG17109	2.03	-
chr3R	23075006	23075015	CG6733	2.03	-
chr3R	23075006	23075015	CG6738	2.03	-
chr3R	23075006	23075015	Cow	2.03	-
chr3R	20309630	20309666	CG42668	508997791.5	+
chr3R	27057051	27057121	RYa-R	7.22	+
chr3R	27057051	27057121	TwdlT	7.22	+
chr3R	27057051	27057121	CG6296	7.22	+
chr3R	27057051	27057121	CG6295	7.22	+
chr3R	27057051	27057121	Nep5	7.22	+
chr3R	27057051	27057121	CG31077	7.22	+
chr3R	5323439	5323692	mtd	1000000000000.0	-
chr3R	5323439	5323692	Tim17b1	1000000000000.0	-
chr3R	5323439	5323692	CG31538	1000000000000.0	-
chr3R	5600038	5600288	snoRNA:Psi28S-3571	9.34	-
chr3R	5600038	5600288	snoRNA:Psi28S-3385b	9.34	-
chr3R	5600038	5600288	snoRNA:Psi28S-3385a	9.34	-
chr3R	5600038	5600288	snoRNA:Psi28S-3091b	9.34	-
chr3R	5600038	5600288	snoRNA:Psi28S-3091a	9.34	-
chr3R	5600038	5600288	snoRNA:Psi28S-2442b	9.34	-
chr3R	5600038	5600288	snoRNA:Psi28S-2442a	9.34	-
chr3R	5600038	5600288	snoRNA:Psi28S-3186	9.34	-
chr3R	5600038	5600288	kra	9.34	-
chr3R	27581589	27582002	wdb	1000000000000.0	-
chr3R	7658353	7658668	Nlg1	4.08	+
chr3R	26536419	26536601	scrib	2.47	+
chr3R	26536419	26536601	lncRNA:CR46084	2.47	+
chr3R	5776925	5776952	CG2082	22.63	-
chr3R	5776925	5776952	jagn	22.63	-
chr3R	5776925	5776952	Sec8	22.63	-
chr3R	30532644	30532982	tmod	5.64	+
chr3R	30532644	30532982	CG34155	5.64	+
chr3R	7886443	7886596	CG17816	1000000000000.0	-
chr3R	7886443	7886596	lncRNA:CR46127	1000000000000.0	-
chr3R	4659676	4659893	CG33927	1000000000000.0	+
chr3R	4659676	4659893	smash	1000000000000.0	+
chr3R	4659676	4659893	lncRNA:CR44156	1000000000000.0	+
chr3R	4659676	4659893	lncRNA:CR44157	1000000000000.0	+
chr3R	25888696	25888891	Lnk	11.09	+
chr3R	6002063	6003673	Rm62	1533758.26	-
chr3R	21199396	21199763	cDIP	1000000000000.0	+
chr3R	21199396	21199763	CG5810	1000000000000.0	+
chr3R	21199396	21199763	Snmp1	1000000000000.0	+
chr3R	21199396	21199763	SNF4Agamma	1000000000000.0	+
chr3R	18658760	18659254	CG14304	5.95	-
chr3R	18658760	18659254	CG14305	5.95	-
chr3R	18658760	18659254	CG7695	5.95	-
chr3R	18658760	18659254	CG14301	5.95	-
chr3R	18658760	18659254	CG31224	5.95	-
chr3R	18658760	18659254	tRNA:Pro-TGG-1-5	5.95	-
chr3R	18658760	18659254	qin	5.95	-
chr3R	30532661	30532982	tmod	10.07	+
chr3R	30532661	30532982	CG34155	10.07	+
chr3R	4281915	4281930	Nepl11	12.0	+
chr3R	4281915	4281930	cpx	12.0	+
chr3R	26042184	26042264	gro	3.11	+
chr3R	26042184	26042264	Exo84	3.11	+
chr3R	29877115	29877178	CG31038	37.48	+
chr3R	7886443	7886536	CG17816	1000000000000.0	-
chr3R	7886443	7886536	lncRNA:CR46127	1000000000000.0	-
chr3R	20978248	20979120	Calx	145087.3	+
chr3R	20978248	20979120	Alp5	145087.3	+
chr3R	20978248	20979120	CG43446	145087.3	+
chr3R	27581681	27582002	wdb	58987549387.89	-
chr3R	9341925	9342003	snoRNA:Me18S-G1358a	16.39	+
chr3R	9341925	9342003	snoRNA:Me18S-G1358b	16.39	+
chr3R	9341925	9342003	CG43675	16.39	+
chr3R	9341925	9342003	CG45050	16.39	+
chr3R	7886536	7886596	CG17816	1000000000000.0	-
chr3R	7886536	7886596	lncRNA:CR46127	1000000000000.0	-
chr3R	21199331	21199763	cDIP	6645.99	+
chr3R	21199331	21199763	CG5810	6645.99	+
chr3R	21199331	21199763	Snmp1	6645.99	+
chr3R	21199331	21199763	SNF4Agamma	6645.99	+
chr3R	26536397	26536531	scrib	151158476.02	+
chr3R	26536397	26536531	lncRNA:CR46084	151158476.02	+
chr3R	29868533	29868715	RpS8	4.81	-
chr3R	29868533	29868715	Zip99C	4.81	-
chr3R	29868533	29868715	snoRNA:Me28S-A2564	4.81	-
chr3R	29868533	29868715	snoRNA:Or-CD8	4.81	-
chr3R	26536397	26536592	scrib	55.5	+
chr3R	26536397	26536592	lncRNA:CR46084	55.5	+
chr3R	16158295	16158306	CG6006	6.48	+
chr3R	16158295	16158306	asRNA:CR43472	6.48	+
chr3R	4659676	4659825	CG33927	1000000000000.0	+
chr3R	4659676	4659825	smash	1000000000000.0	+
chr3R	4659676	4659825	lncRNA:CR44156	1000000000000.0	+
chr3R	4659676	4659825	lncRNA:CR44157	1000000000000.0	+
chr3R	9699511	9699526	Unc-115a	21.29	-
chr3R	16158295	16158313	CG6006	2476.45	+
chr3R	16158295	16158313	asRNA:CR43472	2476.45	+
chr3R	26536397	26536601	scrib	14.65	+
chr3R	26536397	26536601	lncRNA:CR46084	14.65	+
chr3R	12595395	12595561	Octbeta2R	1000000000000.0	-
chr3R	29868644	29868715	RpS8	4.37	-
chr3R	29868644	29868715	Zip99C	4.37	-
chr3R	29868644	29868715	snoRNA:Me28S-A2564	4.37	-
chr3R	29868644	29868715	snoRNA:Or-CD8	4.37	-
chr3R	15935584	15935912	Sap47	64.96	+
chr3R	5323665	5323739	mtd	2.03	-
chr3R	5323665	5323739	Tim17b1	2.03	-
chr3R	5323665	5323739	CG31538	2.03	-
chr3R	16158306	16158313	CG6006	5.13	+
chr3R	16158306	16158313	asRNA:CR43472	5.13	+
chr3R	26536592	26536601	scrib	2.0	+
chr3R	26536592	26536601	lncRNA:CR46084	2.0	+
chr3R	27581589	27581681	wdb	5.44	-
chr3R	22356749	22357047	Sar1	3.84	+
chr3R	15954234	15954255	Sap47	1000000000000.0	+
chr3R	22356798	22357047	Sar1	276.31	+
chr3R	5323439	5323739	mtd	1000000000000.0	-
chr3R	5323439	5323739	Tim17b1	1000000000000.0	-
chr3R	5323439	5323739	CG31538	1000000000000.0	-
chr3R	4282314	4282482	Nepl11	51097.53	+
chr3R	4282314	4282482	cpx	51097.53	+
chr3R	26536397	26536501	scrib	86.55	+
chr3R	26536397	26536501	lncRNA:CR46084	86.55	+
chr3R	26980876	26981101	CG14253	2707.24	+
chr3R	26980876	26981101	CG31075	2707.24	+
chr3R	8822125	8822173	CG8369	1000000000000.0	+
chr3R	4280430	4280469	Nepl11	403675.95	+
chr3R	4280430	4280469	cpx	403675.95	+
chr3R	18658526	18659254	CG14304	5.61	-
chr3R	18658526	18659254	CG14305	5.61	-
chr3R	18658526	18659254	CG7695	5.61	-
chr3R	18658526	18659254	CG14301	5.61	-
chr3R	18658526	18659254	CG31224	5.61	-
chr3R	18658526	18659254	tRNA:Pro-TGG-1-5	5.61	-
chr3R	18658526	18659254	qin	5.61	-
chr3R	15197006	15197297	Spn88Ea	683.15	+
chr3R	15197006	15197297	CG42542	683.15	+
chr3R	26536419	26536592	scrib	5.35	+
chr3R	26536419	26536592	lncRNA:CR46084	5.35	+
chr3R	21065285	21065401	AnxB9	208.63	+
chr3R	21065285	21065401	r-l	208.63	+
chr3R	9371015	9372377	FER	270.51	-
chr3R	9371015	9372377	Srr	270.51	-
chr3R	9371015	9372377	asRNA:CR46145	270.51	-
chr3R	19236830	19237508	Gdn1	52.59	-
chr3R	19236830	19237508	unc79	52.59	-
chr3R	8721556	8721561	CG8136	2.04	+
chr3R	25888696	25889065	Lnk	79.82	+
chr4	1051259	1051343	CaMKII	35905048733.61	-
chr4	659560	659878	gw	1221.54	-
chr4	359980	360284	Hcf	16955719084.04	+
chr4	445648	447035	CaMKI	4.35	+
chr4	129555	129670	Ank	3747.23	-
chr4	359980	360358	Hcf	6333388.74	+
chr4	695214	695697	myo	511614.33	-
chr4	305696	305732	Syt7	1390911.21	-
chr4	313748	314020	Zip102B	2.65	-
chr4	1050694	1051259	CaMKII	1000000000000.0	-
chr4	1181368	1181590	pho	3.64	-
chr4	659560	659921	gw	25076559.03	-
chr4	1050694	1051343	CaMKII	1000000000000.0	-
