# Supplementary material for: The Drosophila Nab2 RNA binding protein inhibits m6A methylation and male-specific splicing of Sex lethal transcript in female neuronal tissue
Source: eLife. 2023 Jul 17;12:e64904. doi: 10.7554/eLife.64904 (PMC10351920; doi:10.7554/eLife.64904)
Supplement: Table 1—source data 1. — Abbreviations: A3’SS, alternative 3′ splice site; A5’SS, alternative 5′ splice site; MEE, mutually exclusive exon; RI, retained intron; SE, skipped exon. [file elife-64904-table1-data1.zip › Table 9 - male MEE_significant.bed]

chr2L	16775211	16775381	Mhc	226.45	+
chr2L	16778005	16778122	Mhc	1000000000000.0	+
chr2L	16771343	16771446	Mhc	76522.0	+
chr2L	12729931	12730151	Pih1D1	16537709.25	+
chr2L	12729931	12730151	MRP	16537709.25	+
chr2L	8228083	8228257	Pvr	405.22	-
chr2L	11162262	11162525	Vm32E	12.32	-
chr2L	11162262	11162525	CG4788	12.32	-
chr2L	11162262	11162525	Ca-beta	12.32	-
chr2L	11161555	11161834	Vm32E	13.7	-
chr2L	11161555	11161834	CG4788	13.7	-
chr2L	11161555	11161834	Ca-beta	13.7	-
chr2L	3724884	3725196	Shaw	27.88	+
chr2L	17401519	17401581	CLIP-190	14.59	+
chr2L	17401519	17401581	Rpb11	14.59	+
chr2L	16777631	16777748	Mhc	1000000000000.0	+
chr2L	12729185	12729405	Pih1D1	2.96	+
chr2L	12729185	12729405	MRP	2.96	+
chr2L	12728578	12728798	Pih1D1	3.58	+
chr2L	12728578	12728798	MRP	3.58	+
chr2L	16180139	16180246	Ca-alpha1D	6.84	+
chr2L	16180139	16180246	asRNA:CR43806	6.84	+
chr2L	7698374	7698551	Tep2	4.76	-
chr2L	8228083	8228257	Pvr	241190.35	-
chr2L	4456114	4456332	Gs1l	1000000000000.0	-
chr2L	12730843	12731066	Pih1D1	453.42	+
chr2L	12730843	12731066	MRP	453.42	+
chr2L	12729185	12729405	Pih1D1	3.31	+
chr2L	12729185	12729405	MRP	3.31	+
chr2L	12728021	12728241	Pih1D1	3.38	+
chr2L	12728021	12728241	MRP	3.38	+
chr2L	12729185	12729405	Pih1D1	9.44	+
chr2L	12729185	12729405	MRP	9.44	+
chr2L	16778390	16778507	Mhc	1000000000000.0	+
chr2L	12730843	12731066	Pih1D1	56.0	+
chr2L	12730843	12731066	MRP	56.0	+
chr2L	16779093	16779210	Mhc	438200428.94	+
chr2L	9135118	9135384	CG32982	2.12	+
chr2L	12728021	12728241	Pih1D1	1934336.86	+
chr2L	12728021	12728241	MRP	1934336.86	+
chr2L	14848005	14848254	CG15279	1000000000000.0	-
chr2L	8228083	8228257	Pvr	189008488.97	-
chr2R	7357400	7357523	Dscam1	2.0	-
chr2R	7357400	7357523	asRNA:CR45129	2.0	-
chr2R	7359016	7359139	Dscam1	2.62	-
chr2R	7359016	7359139	asRNA:CR45129	2.62	-
chr2R	7356973	7357096	Dscam1	5.66	-
chr2R	7356973	7357096	asRNA:CR45129	5.66	-
chr2R	7356745	7356868	Dscam1	2.66	-
chr2R	7356745	7356868	asRNA:CR45129	2.66	-
chr2R	7358216	7358339	Dscam1	2.45	-
chr2R	7358216	7358339	asRNA:CR45129	2.45	-
chr2R	7341328	7341618	Dscam1	6.61	-
chr2R	7341328	7341618	asRNA:CR45129	6.61	-
chr2R	7364456	7364617	Dscam1	3.22	-
chr2R	7364456	7364617	asRNA:CR45129	3.22	-
chr2R	7354882	7355005	Dscam1	1253.79	-
chr2R	7354882	7355005	asRNA:CR45129	1253.79	-
chr2R	7360082	7360205	Dscam1	2.95	-
chr2R	7360082	7360205	asRNA:CR45129	2.95	-
chr2R	7347007	7347294	Dscam1	2.51	-
chr2R	7347007	7347294	asRNA:CR45129	2.51	-
chr2R	7347007	7347294	Dscam1	3.16	-
chr2R	7347007	7347294	asRNA:CR45129	3.16	-
chr2R	7346642	7346929	Dscam1	3.25	-
chr2R	7346642	7346929	asRNA:CR45129	3.25	-
chr2R	7349788	7349911	Dscam1	15.27	-
chr2R	7349788	7349911	asRNA:CR45129	15.27	-
chr2R	10287074	10287280	CG12910	2.47	+
chr2R	10287074	10287280	CAP	2.47	+
chr2R	7355087	7355210	Dscam1	178.56	-
chr2R	7355087	7355210	asRNA:CR45129	178.56	-
chr2R	7355686	7355809	Dscam1	48.18	-
chr2R	7355686	7355809	asRNA:CR45129	48.18	-
chr2R	7359222	7359345	Dscam1	4.97	-
chr2R	7359222	7359345	asRNA:CR45129	4.97	-
chr2R	7351916	7352039	Dscam1	3.56	-
chr2R	7351916	7352039	asRNA:CR45129	3.56	-
chr2R	7354882	7355005	Dscam1	2.96	-
chr2R	7354882	7355005	asRNA:CR45129	2.96	-
chr2R	7356317	7356440	Dscam1	5.05	-
chr2R	7356317	7356440	asRNA:CR45129	5.05	-
chr2R	7342104	7342391	Dscam1	6.87	-
chr2R	7342104	7342391	asRNA:CR45129	6.87	-
chr2R	7338641	7338928	Dscam1	19.07	-
chr2R	7338641	7338928	asRNA:CR45129	19.07	-
chr2R	17359306	17359557	CG18469	2.11	+
chr2R	17359306	17359557	CG12699	2.11	+
chr2R	17359306	17359557	CG43108	2.11	+
chr2R	17359306	17359557	lncRNA:CR43660	2.11	+
chr2R	17359306	17359557	lncRNA:CR43661	2.11	+
chr2R	17359306	17359557	mbl	2.11	+
chr2R	17359306	17359557	lncRNA:CR45997	2.11	+
chr2R	17359306	17359557	lncRNA:CR46235	2.11	+
chr2R	7337872	7338159	Dscam1	138.59	-
chr2R	7337872	7338159	asRNA:CR45129	138.59	-
chr2R	7338250	7338537	Dscam1	11.9	-
chr2R	7338250	7338537	asRNA:CR45129	11.9	-
chr2R	7342583	7342881	Dscam1	3.81	-
chr2R	7342583	7342881	asRNA:CR45129	3.81	-
chr2R	7354882	7355005	Dscam1	324.9	-
chr2R	7354882	7355005	asRNA:CR45129	324.9	-
chr2R	7359222	7359345	Dscam1	2.38	-
chr2R	7359222	7359345	asRNA:CR45129	2.38	-
chr2R	7359222	7359345	Dscam1	2.38	-
chr2R	7359222	7359345	asRNA:CR45129	2.38	-
chr2R	7354882	7355005	Dscam1	5.58	-
chr2R	7354882	7355005	asRNA:CR45129	5.58	-
chr2R	7358807	7358930	Dscam1	4.18	-
chr2R	7358807	7358930	asRNA:CR45129	4.18	-
chr2R	7358807	7358930	Dscam1	2.57	-
chr2R	7358807	7358930	asRNA:CR45129	2.57	-
chr2R	7355291	7355414	Dscam1	4.26	-
chr2R	7355291	7355414	asRNA:CR45129	4.26	-
chr2R	7355901	7356024	Dscam1	2.65	-
chr2R	7355901	7356024	asRNA:CR45129	2.65	-
chr2R	15457748	15457924	Mtk	113733.74	+
chr2R	15457748	15457924	CG30472	113733.74	+
chr2R	15457748	15457924	CG34188	113733.74	+
chr2R	15457748	15457924	Stacl	113733.74	+
chr2R	15457748	15457924	lncRNA:CR45020	113733.74	+
chr2R	7358807	7358930	Dscam1	128.19	-
chr2R	7358807	7358930	asRNA:CR45129	128.19	-
chr2R	7347392	7347697	Dscam1	54.55	-
chr2R	7347392	7347697	asRNA:CR45129	54.55	-
chr2R	7342964	7343248	Dscam1	2.6	-
chr2R	7342964	7343248	asRNA:CR45129	2.6	-
chr2R	7359875	7360007	Dscam1	7.53	-
chr2R	7359875	7360007	asRNA:CR45129	7.53	-
chr2R	7345876	7346166	Dscam1	2.6	-
chr2R	7345876	7346166	asRNA:CR45129	2.6	-
chr2R	7359222	7359345	Dscam1	10.47	-
chr2R	7359222	7359345	asRNA:CR45129	10.47	-
chr2R	7344279	7344569	Dscam1	11.37	-
chr2R	7344279	7344569	asRNA:CR45129	11.37	-
chr2R	7337872	7338159	Dscam1	20.26	-
chr2R	7337872	7338159	asRNA:CR45129	20.26	-
chr2R	7358216	7358339	Dscam1	3.65	-
chr2R	7358216	7358339	asRNA:CR45129	3.65	-
chr2R	7347392	7347697	Dscam1	5.19	-
chr2R	7347392	7347697	asRNA:CR45129	5.19	-
chr2R	7355901	7356024	Dscam1	4.51	-
chr2R	7355901	7356024	asRNA:CR45129	4.51	-
chr2R	7342583	7342881	Dscam1	4.67	-
chr2R	7342583	7342881	asRNA:CR45129	4.67	-
chr2R	7356107	7356230	Dscam1	8.62	-
chr2R	7356107	7356230	asRNA:CR45129	8.62	-
chr2R	9257410	9258060	Pkn	93.7	-
chr2R	9257410	9258060	CG2063	93.7	-
chr2R	9257410	9258060	CG30343	93.7	-
chr2R	9257410	9258060	CG34141	93.7	-
chr2R	9257410	9258060	asRNA:CR45132	93.7	-
chr2R	7342583	7342881	Dscam1	8.8	-
chr2R	7342583	7342881	asRNA:CR45129	8.8	-
chr2R	7359442	7359565	Dscam1	39.36	-
chr2R	7359442	7359565	asRNA:CR45129	39.36	-
chr2R	7341328	7341618	Dscam1	51.61	-
chr2R	7341328	7341618	asRNA:CR45129	51.61	-
chr2R	7353245	7353365	Dscam1	2.12	-
chr2R	7353245	7353365	asRNA:CR45129	2.12	-
chr2R	7347392	7347697	Dscam1	4.09	-
chr2R	7347392	7347697	asRNA:CR45129	4.09	-
chr2R	7343718	7344008	Dscam1	2.06	-
chr2R	7343718	7344008	asRNA:CR45129	2.06	-
chr2R	7343718	7344008	Dscam1	3.21	-
chr2R	7343718	7344008	asRNA:CR45129	3.21	-
chr2R	7343332	7343622	Dscam1	46.03	-
chr2R	7343332	7343622	asRNA:CR45129	46.03	-
chr2R	7350581	7350704	Dscam1	8.61	-
chr2R	7350581	7350704	asRNA:CR45129	8.61	-
chr2R	7354882	7355005	Dscam1	11.85	-
chr2R	7354882	7355005	asRNA:CR45129	11.85	-
chr2R	7355291	7355414	Dscam1	2.24	-
chr2R	7355291	7355414	asRNA:CR45129	2.24	-
chr2R	7341708	7341995	Dscam1	4.46	-
chr2R	7341708	7341995	asRNA:CR45129	4.46	-
chr2R	7342964	7343248	Dscam1	2.22	-
chr2R	7342964	7343248	asRNA:CR45129	2.22	-
chr2R	7356107	7356230	Dscam1	21.85	-
chr2R	7356107	7356230	asRNA:CR45129	21.85	-
chr2R	7350958	7351081	Dscam1	5.51	-
chr2R	7350958	7351081	asRNA:CR45129	5.51	-
chr2R	14947179	14947300	CG10257	7.24	-
chr2R	14947179	14947300	aPKC	7.24	-
chr2R	7357183	7357306	Dscam1	2.17	-
chr2R	7357183	7357306	asRNA:CR45129	2.17	-
chr2R	15460873	15461226	Mtk	24.9	+
chr2R	15460873	15461226	CG30472	24.9	+
chr2R	15460873	15461226	CG34188	24.9	+
chr2R	15460873	15461226	Stacl	24.9	+
chr2R	15460873	15461226	lncRNA:CR45020	24.9	+
chr2R	7347392	7347697	Dscam1	5.43	-
chr2R	7347392	7347697	asRNA:CR45129	5.43	-
chr2R	7347392	7347697	Dscam1	2378.32	-
chr2R	7347392	7347697	asRNA:CR45129	2378.32	-
chr2R	7358604	7358727	Dscam1	7.16	-
chr2R	7358604	7358727	asRNA:CR45129	7.16	-
chr2R	7345061	7345351	Dscam1	6.21	-
chr2R	7345061	7345351	asRNA:CR45129	6.21	-
chr2R	7357789	7357915	Dscam1	2.06	-
chr2R	7357789	7357915	asRNA:CR45129	2.06	-
chr2R	7359667	7359790	Dscam1	2.13	-
chr2R	7359667	7359790	asRNA:CR45129	2.13	-
chr2R	7347392	7347697	Dscam1	5.81	-
chr2R	7347392	7347697	asRNA:CR45129	5.81	-
chr2R	7358216	7358339	Dscam1	13.28	-
chr2R	7358216	7358339	asRNA:CR45129	13.28	-
chr2R	7355087	7355210	Dscam1	2.26	-
chr2R	7355087	7355210	asRNA:CR45129	2.26	-
chr2R	7342583	7342881	Dscam1	3.0	-
chr2R	7342583	7342881	asRNA:CR45129	3.0	-
chr2R	7336117	7336410	Dscam1	3.49	-
chr2R	7336117	7336410	asRNA:CR45129	3.49	-
chr2R	949871	949946	CG40498	1000000000000.0	-
chr2R	7359222	7359345	Dscam1	18.1	-
chr2R	7359222	7359345	asRNA:CR45129	18.1	-
chr2R	7356973	7357096	Dscam1	51.51	-
chr2R	7356973	7357096	asRNA:CR45129	51.51	-
chr2R	7365018	7365179	Dscam1	4.03	-
chr2R	7365018	7365179	asRNA:CR45129	4.03	-
chr2R	7358003	7358129	Dscam1	2.77	-
chr2R	7358003	7358129	asRNA:CR45129	2.77	-
chr2R	7354882	7355005	Dscam1	2.96	-
chr2R	7354882	7355005	asRNA:CR45129	2.96	-
chr2R	7342964	7343248	Dscam1	2.9	-
chr2R	7342964	7343248	asRNA:CR45129	2.9	-
chr2R	7347392	7347697	Dscam1	22.11	-
chr2R	7347392	7347697	asRNA:CR45129	22.11	-
chr2R	7346269	7346556	Dscam1	9.03	-
chr2R	7346269	7346556	asRNA:CR45129	9.03	-
chr2R	7341328	7341618	Dscam1	2.0	-
chr2R	7341328	7341618	asRNA:CR45129	2.0	-
chr2R	7357591	7357714	Dscam1	2.48	-
chr2R	7357591	7357714	asRNA:CR45129	2.48	-
chr2R	7358429	7358546	Dscam1	4.04	-
chr2R	7358429	7358546	asRNA:CR45129	4.04	-
chr2R	7342583	7342881	Dscam1	36.65	-
chr2R	7342583	7342881	asRNA:CR45129	36.65	-
chr2R	7357789	7357915	Dscam1	2.69	-
chr2R	7357789	7357915	asRNA:CR45129	2.69	-
chr2R	7354882	7355005	Dscam1	5.72	-
chr2R	7354882	7355005	asRNA:CR45129	5.72	-
chr2R	7360526	7360649	Dscam1	8.97	-
chr2R	7360526	7360649	asRNA:CR45129	8.97	-
chr2R	7347007	7347294	Dscam1	5.39	-
chr2R	7347007	7347294	asRNA:CR45129	5.39	-
chr2R	10113543	10113651	Pfk	339.9	+
chr2R	7359875	7360007	Dscam1	5.58	-
chr2R	7359875	7360007	asRNA:CR45129	5.58	-
chr2R	7359016	7359139	Dscam1	3.05	-
chr2R	7359016	7359139	asRNA:CR45129	3.05	-
chr2R	7340155	7340442	Dscam1	11.97	-
chr2R	7340155	7340442	asRNA:CR45129	11.97	-
chr2R	7358216	7358339	Dscam1	5.63	-
chr2R	7358216	7358339	asRNA:CR45129	5.63	-
chr2R	7342964	7343248	Dscam1	6.65	-
chr2R	7342964	7343248	asRNA:CR45129	6.65	-
chr2R	7358807	7358930	Dscam1	2.3	-
chr2R	7358807	7358930	asRNA:CR45129	2.3	-
chr2R	7358807	7358930	Dscam1	2.38	-
chr2R	7358807	7358930	asRNA:CR45129	2.38	-
chr2R	7355901	7356024	Dscam1	3.43	-
chr2R	7355901	7356024	asRNA:CR45129	3.43	-
chr2R	7354882	7355005	Dscam1	5.28	-
chr2R	7354882	7355005	asRNA:CR45129	5.28	-
chr2R	7360082	7360205	Dscam1	11.77	-
chr2R	7360082	7360205	asRNA:CR45129	11.77	-
chr2R	7357789	7357915	Dscam1	2.04	-
chr2R	7357789	7357915	asRNA:CR45129	2.04	-
chr2R	7358807	7358930	Dscam1	6.05	-
chr2R	7358807	7358930	asRNA:CR45129	6.05	-
chr2R	7341328	7341618	Dscam1	5.45	-
chr2R	7341328	7341618	asRNA:CR45129	5.45	-
chr2R	7343332	7343622	Dscam1	4.81	-
chr2R	7343332	7343622	asRNA:CR45129	4.81	-
chr2R	13180990	13183234	CG17724	23.74	-
chr2R	13180990	13183234	Kdm4B	23.74	-
chr2R	7355087	7355210	Dscam1	175.73	-
chr2R	7355087	7355210	asRNA:CR45129	175.73	-
chr2R	7344664	7344954	Dscam1	20.95	-
chr2R	7344664	7344954	asRNA:CR45129	20.95	-
chr2R	7351461	7351584	Dscam1	17.42	-
chr2R	7351461	7351584	asRNA:CR45129	17.42	-
chr2R	7365018	7365179	Dscam1	2.1	-
chr2R	7365018	7365179	asRNA:CR45129	2.1	-
chr2R	7342964	7343248	Dscam1	3.65	-
chr2R	7342964	7343248	asRNA:CR45129	3.65	-
chr2R	7347007	7347294	Dscam1	7629.14	-
chr2R	7347007	7347294	asRNA:CR45129	7629.14	-
chr2R	7354882	7355005	Dscam1	7.92	-
chr2R	7354882	7355005	asRNA:CR45129	7.92	-
chr2R	7345485	7345775	Dscam1	111.63	-
chr2R	7345485	7345775	asRNA:CR45129	111.63	-
chr2R	7356107	7356230	Dscam1	41.1	-
chr2R	7356107	7356230	asRNA:CR45129	41.1	-
chr2R	7341328	7341618	Dscam1	3.64	-
chr2R	7341328	7341618	asRNA:CR45129	3.64	-
chr2R	7347392	7347697	Dscam1	2426.52	-
chr2R	7347392	7347697	asRNA:CR45129	2426.52	-
chr2R	7357183	7357306	Dscam1	2.11	-
chr2R	7357183	7357306	asRNA:CR45129	2.11	-
chr2R	7360291	7360414	Dscam1	8.89	-
chr2R	7360291	7360414	asRNA:CR45129	8.89	-
chr2R	7347007	7347294	Dscam1	2.4	-
chr2R	7347007	7347294	asRNA:CR45129	2.4	-
chr2R	7355291	7355414	Dscam1	12.36	-
chr2R	7355291	7355414	asRNA:CR45129	12.36	-
chr2R	7356107	7356230	Dscam1	2.76	-
chr2R	7356107	7356230	asRNA:CR45129	2.76	-
chr2R	7347392	7347697	Dscam1	52.6	-
chr2R	7347392	7347697	asRNA:CR45129	52.6	-
chr2R	7341708	7341995	Dscam1	2.15	-
chr2R	7341708	7341995	asRNA:CR45129	2.15	-
chr2R	7342583	7342881	Dscam1	5.67	-
chr2R	7342583	7342881	asRNA:CR45129	5.67	-
chr2R	7347392	7347697	Dscam1	2.16	-
chr2R	7347392	7347697	asRNA:CR45129	2.16	-
chr2R	7342104	7342391	Dscam1	4.29	-
chr2R	7342104	7342391	asRNA:CR45129	4.29	-
chr2R	7358807	7358930	Dscam1	6.29	-
chr2R	7358807	7358930	asRNA:CR45129	6.29	-
chr2R	7339403	7339690	Dscam1	46.23	-
chr2R	7339403	7339690	asRNA:CR45129	46.23	-
chr2R	7353245	7353365	Dscam1	4.77	-
chr2R	7353245	7353365	asRNA:CR45129	4.77	-
chr2R	7357400	7357523	Dscam1	2.63	-
chr2R	7357400	7357523	asRNA:CR45129	2.63	-
chr2R	7347392	7347697	Dscam1	13526617.89	-
chr2R	7347392	7347697	asRNA:CR45129	13526617.89	-
chr2R	7357183	7357306	Dscam1	3.23	-
chr2R	7357183	7357306	asRNA:CR45129	3.23	-
chr2R	7337089	7337376	Dscam1	5.04	-
chr2R	7337089	7337376	asRNA:CR45129	5.04	-
chr2R	7345876	7346166	Dscam1	11.19	-
chr2R	7345876	7346166	asRNA:CR45129	11.19	-
chr2R	7342964	7343248	Dscam1	8.84	-
chr2R	7342964	7343248	asRNA:CR45129	8.84	-
chr2R	7356527	7356650	Dscam1	14.28	-
chr2R	7356527	7356650	asRNA:CR45129	14.28	-
chr2R	7353816	7353936	Dscam1	2.32	-
chr2R	7353816	7353936	asRNA:CR45129	2.32	-
chr2R	7342583	7342881	Dscam1	112.32	-
chr2R	7342583	7342881	asRNA:CR45129	112.32	-
chr2R	7347392	7347697	Dscam1	5.32	-
chr2R	7347392	7347697	asRNA:CR45129	5.32	-
chr2R	7354882	7355005	Dscam1	21.26	-
chr2R	7354882	7355005	asRNA:CR45129	21.26	-
chr2R	7345485	7345775	Dscam1	2.22	-
chr2R	7345485	7345775	asRNA:CR45129	2.22	-
chr2R	7341708	7341995	Dscam1	4.68	-
chr2R	7341708	7341995	asRNA:CR45129	4.68	-
chr2R	7355291	7355414	Dscam1	21.83	-
chr2R	7355291	7355414	asRNA:CR45129	21.83	-
chr2R	7358216	7358339	Dscam1	2.01	-
chr2R	7358216	7358339	asRNA:CR45129	2.01	-
chr2R	7357789	7357915	Dscam1	2.3	-
chr2R	7357789	7357915	asRNA:CR45129	2.3	-
chr2R	7351461	7351584	Dscam1	6.89	-
chr2R	7351461	7351584	asRNA:CR45129	6.89	-
chr2R	7338641	7338928	Dscam1	8.09	-
chr2R	7338641	7338928	asRNA:CR45129	8.09	-
chr2R	7340155	7340442	Dscam1	2.6	-
chr2R	7340155	7340442	asRNA:CR45129	2.6	-
chr2R	7354277	7354400	Dscam1	4.38	-
chr2R	7354277	7354400	asRNA:CR45129	4.38	-
chr2R	7340155	7340442	Dscam1	22.95	-
chr2R	7340155	7340442	asRNA:CR45129	22.95	-
chr2R	7358003	7358129	Dscam1	3.09	-
chr2R	7358003	7358129	asRNA:CR45129	3.09	-
chr2R	15458899	15459267	Mtk	28.93	+
chr2R	15458899	15459267	CG30472	28.93	+
chr2R	15458899	15459267	CG34188	28.93	+
chr2R	15458899	15459267	Stacl	28.93	+
chr2R	15458899	15459267	lncRNA:CR45020	28.93	+
chr2R	7347392	7347697	Dscam1	2.3	-
chr2R	7347392	7347697	asRNA:CR45129	2.3	-
chr2R	7350782	7350905	Dscam1	2.07	-
chr2R	7350782	7350905	asRNA:CR45129	2.07	-
chr2R	7355087	7355210	Dscam1	4.07	-
chr2R	7355087	7355210	asRNA:CR45129	4.07	-
chr2R	7356527	7356650	Dscam1	8.97	-
chr2R	7356527	7356650	asRNA:CR45129	8.97	-
chr2R	7360291	7360414	Dscam1	2.06	-
chr2R	7360291	7360414	asRNA:CR45129	2.06	-
chr2R	7359442	7359565	Dscam1	2.85	-
chr2R	7359442	7359565	asRNA:CR45129	2.85	-
chr2R	7343332	7343622	Dscam1	5.59	-
chr2R	7343332	7343622	asRNA:CR45129	5.59	-
chr2R	7359442	7359565	Dscam1	2.58	-
chr2R	7359442	7359565	asRNA:CR45129	2.58	-
chr2R	12879197	12879222	AspRS	4.9	-
chr2R	12879197	12879222	Nmda1	4.9	-
chr2R	12879197	12879222	asRNA:CR43468	4.9	-
chr2R	7356745	7356868	Dscam1	11.23	-
chr2R	7356745	7356868	asRNA:CR45129	11.23	-
chr2R	7347392	7347697	Dscam1	4.08	-
chr2R	7347392	7347697	asRNA:CR45129	4.08	-
chr2R	7337872	7338159	Dscam1	81.43	-
chr2R	7337872	7338159	asRNA:CR45129	81.43	-
chr2R	7359222	7359345	Dscam1	2.03	-
chr2R	7359222	7359345	asRNA:CR45129	2.03	-
chr2R	7341328	7341618	Dscam1	2.53	-
chr2R	7341328	7341618	asRNA:CR45129	2.53	-
chr2R	7358216	7358339	Dscam1	2.59	-
chr2R	7358216	7358339	asRNA:CR45129	2.59	-
chr2R	7337089	7337376	Dscam1	45.9	-
chr2R	7337089	7337376	asRNA:CR45129	45.9	-
chr2R	7355291	7355414	Dscam1	12.96	-
chr2R	7355291	7355414	asRNA:CR45129	12.96	-
chr2R	7344279	7344569	Dscam1	2.71	-
chr2R	7344279	7344569	asRNA:CR45129	2.71	-
chr2R	7354277	7354400	Dscam1	8.42	-
chr2R	7354277	7354400	asRNA:CR45129	8.42	-
chr2R	7359222	7359345	Dscam1	8.84	-
chr2R	7359222	7359345	asRNA:CR45129	8.84	-
chr2R	6927390	6928148	tRNA:Lys-CTT-1-6	2.5	-
chr2R	6927390	6928148	tRNA:Lys-CTT-1-7	2.5	-
chr2R	6927390	6928148	tRNA:Lys-CTT-1-8	2.5	-
chr2R	6927390	6928148	tRNA:Lys-CTT-1-9	2.5	-
chr2R	6927390	6928148	CG3358	2.5	-
chr2R	6927390	6928148	CheB42a	2.5	-
chr2R	6927390	6928148	ppk25	2.5	-
chr2R	6927390	6928148	mim	2.5	-
chr2R	6927390	6928148	CheB42c	2.5	-
chr2R	6927390	6928148	CheB42b	2.5	-
chr2R	7344664	7344954	Dscam1	9.03	-
chr2R	7344664	7344954	asRNA:CR45129	9.03	-
chr2R	7347392	7347697	Dscam1	3.9	-
chr2R	7347392	7347697	asRNA:CR45129	3.9	-
chr2R	7358216	7358339	Dscam1	2.29	-
chr2R	7358216	7358339	asRNA:CR45129	2.29	-
chr2R	7356317	7356440	Dscam1	10.48	-
chr2R	7356317	7356440	asRNA:CR45129	10.48	-
chr2R	7339028	7339315	Dscam1	37.02	-
chr2R	7339028	7339315	asRNA:CR45129	37.02	-
chr2R	7347392	7347697	Dscam1	1153343.46	-
chr2R	7347392	7347697	asRNA:CR45129	1153343.46	-
chr2R	7339028	7339315	Dscam1	2.78	-
chr2R	7339028	7339315	asRNA:CR45129	2.78	-
chr2R	7340945	7341232	Dscam1	24.37	-
chr2R	7340945	7341232	asRNA:CR45129	24.37	-
chr2R	7354882	7355005	Dscam1	4.52	-
chr2R	7354882	7355005	asRNA:CR45129	4.52	-
chr2R	7346642	7346929	Dscam1	5.66	-
chr2R	7346642	7346929	asRNA:CR45129	5.66	-
chr2R	7345061	7345351	Dscam1	2.58	-
chr2R	7345061	7345351	asRNA:CR45129	2.58	-
chr2R	7354882	7355005	Dscam1	50.93	-
chr2R	7354882	7355005	asRNA:CR45129	50.93	-
chr2R	7340945	7341232	Dscam1	2.42	-
chr2R	7340945	7341232	asRNA:CR45129	2.42	-
chr2R	7351461	7351584	Dscam1	3.81	-
chr2R	7351461	7351584	asRNA:CR45129	3.81	-
chr2R	7355291	7355414	Dscam1	17.05	-
chr2R	7355291	7355414	asRNA:CR45129	17.05	-
chr2R	7360291	7360414	Dscam1	2.02	-
chr2R	7360291	7360414	asRNA:CR45129	2.02	-
chr2R	7355686	7355809	Dscam1	8.01	-
chr2R	7355686	7355809	asRNA:CR45129	8.01	-
chr2R	7347007	7347294	Dscam1	2.55	-
chr2R	7347007	7347294	asRNA:CR45129	2.55	-
chr2R	7359016	7359139	Dscam1	3283.67	-
chr2R	7359016	7359139	asRNA:CR45129	3283.67	-
chr2R	7360082	7360205	Dscam1	2.12	-
chr2R	7360082	7360205	asRNA:CR45129	2.12	-
chr2R	7342964	7343248	Dscam1	2.45	-
chr2R	7342964	7343248	asRNA:CR45129	2.45	-
chr2R	7347392	7347697	Dscam1	3322.25	-
chr2R	7347392	7347697	asRNA:CR45129	3322.25	-
chr2R	7351174	7351297	Dscam1	2.17	-
chr2R	7351174	7351297	asRNA:CR45129	2.17	-
chr2R	7359222	7359345	Dscam1	9.51	-
chr2R	7359222	7359345	asRNA:CR45129	9.51	-
chr2R	7359442	7359565	Dscam1	3.9	-
chr2R	7359442	7359565	asRNA:CR45129	3.9	-
chr2R	7350581	7350704	Dscam1	2.02	-
chr2R	7350581	7350704	asRNA:CR45129	2.02	-
chr2R	7358216	7358339	Dscam1	3.85	-
chr2R	7358216	7358339	asRNA:CR45129	3.85	-
chr2R	7358429	7358546	Dscam1	7.8	-
chr2R	7358429	7358546	asRNA:CR45129	7.8	-
chr2R	7360526	7360649	Dscam1	12.68	-
chr2R	7360526	7360649	asRNA:CR45129	12.68	-
chr2R	7359442	7359565	Dscam1	2.78	-
chr2R	7359442	7359565	asRNA:CR45129	2.78	-
chr2R	7344664	7344954	Dscam1	2.08	-
chr2R	7344664	7344954	asRNA:CR45129	2.08	-
chr2R	7359667	7359790	Dscam1	6.32	-
chr2R	7359667	7359790	asRNA:CR45129	6.32	-
chr2R	7366805	7366966	Dscam1	8.32	-
chr2R	7366805	7366966	asRNA:CR45129	8.32	-
chr2R	7356745	7356868	Dscam1	2.13	-
chr2R	7356745	7356868	asRNA:CR45129	2.13	-
chr2R	19174339	19174365	CG10737	4.78	+
chr2R	7346269	7346556	Dscam1	8.71	-
chr2R	7346269	7346556	asRNA:CR45129	8.71	-
chr2R	7347007	7347294	Dscam1	2.48	-
chr2R	7347007	7347294	asRNA:CR45129	2.48	-
chr2R	7347392	7347697	Dscam1	2.25	-
chr2R	7347392	7347697	asRNA:CR45129	2.25	-
chr2R	7356317	7356440	Dscam1	5.0	-
chr2R	7356317	7356440	asRNA:CR45129	5.0	-
chr2R	7339028	7339315	Dscam1	15.89	-
chr2R	7339028	7339315	asRNA:CR45129	15.89	-
chr2R	7359016	7359139	Dscam1	10.9	-
chr2R	7359016	7359139	asRNA:CR45129	10.9	-
chr2R	7338250	7338537	Dscam1	38.22	-
chr2R	7338250	7338537	asRNA:CR45129	38.22	-
chr2R	7337872	7338159	Dscam1	18.13	-
chr2R	7337872	7338159	asRNA:CR45129	18.13	-
chr2R	7354477	7354600	Dscam1	2.62	-
chr2R	7354477	7354600	asRNA:CR45129	2.62	-
chr2R	7354882	7355005	Dscam1	2.16	-
chr2R	7354882	7355005	asRNA:CR45129	2.16	-
chr2R	7359667	7359790	Dscam1	2.95	-
chr2R	7359667	7359790	asRNA:CR45129	2.95	-
chr2R	7347392	7347697	Dscam1	28.48	-
chr2R	7347392	7347697	asRNA:CR45129	28.48	-
chr2R	7345061	7345351	Dscam1	28.99	-
chr2R	7345061	7345351	asRNA:CR45129	28.99	-
chr2R	12200428	12200550	RpS11	1000000000000.0	-
chr2R	12200428	12200550	snoRNA:Me28S-C3420a	1000000000000.0	-
chr2R	12200428	12200550	snoRNA:Me28S-C3420b	1000000000000.0	-
chr2R	7358216	7358339	Dscam1	39.7	-
chr2R	7358216	7358339	asRNA:CR45129	39.7	-
chr2R	7347392	7347697	Dscam1	2.12	-
chr2R	7347392	7347697	asRNA:CR45129	2.12	-
chr2R	7345061	7345351	Dscam1	73.38	-
chr2R	7345061	7345351	asRNA:CR45129	73.38	-
chr2R	7345876	7346166	Dscam1	7.93	-
chr2R	7345876	7346166	asRNA:CR45129	7.93	-
chr2R	7337089	7337376	Dscam1	14.16	-
chr2R	7337089	7337376	asRNA:CR45129	14.16	-
chr2R	7355087	7355210	Dscam1	7.53	-
chr2R	7355087	7355210	asRNA:CR45129	7.53	-
chr2R	7358216	7358339	Dscam1	3.85	-
chr2R	7358216	7358339	asRNA:CR45129	3.85	-
chr2R	7341328	7341618	Dscam1	2.18	-
chr2R	7341328	7341618	asRNA:CR45129	2.18	-
chr2R	7342583	7342881	Dscam1	2.95	-
chr2R	7342583	7342881	asRNA:CR45129	2.95	-
chr2R	7347007	7347294	Dscam1	3.0	-
chr2R	7347007	7347294	asRNA:CR45129	3.0	-
chr2R	7341328	7341618	Dscam1	1503887984.52	-
chr2R	7341328	7341618	asRNA:CR45129	1503887984.52	-
chr2R	7342104	7342391	Dscam1	23.21	-
chr2R	7342104	7342391	asRNA:CR45129	23.21	-
chr2R	7344279	7344569	Dscam1	2.91	-
chr2R	7344279	7344569	asRNA:CR45129	2.91	-
chr2R	7353816	7353936	Dscam1	74.79	-
chr2R	7353816	7353936	asRNA:CR45129	74.79	-
chr2R	7355291	7355414	Dscam1	23.88	-
chr2R	7355291	7355414	asRNA:CR45129	23.88	-
chr2R	7346642	7346929	Dscam1	6.27	-
chr2R	7346642	7346929	asRNA:CR45129	6.27	-
chr2R	7357789	7357915	Dscam1	2.22	-
chr2R	7357789	7357915	asRNA:CR45129	2.22	-
chr2R	7341328	7341618	Dscam1	37.5	-
chr2R	7341328	7341618	asRNA:CR45129	37.5	-
chr2R	7343332	7343622	Dscam1	2.18	-
chr2R	7343332	7343622	asRNA:CR45129	2.18	-
chr2R	7346269	7346556	Dscam1	3.8	-
chr2R	7346269	7346556	asRNA:CR45129	3.8	-
chr2R	7357789	7357915	Dscam1	57.4	-
chr2R	7357789	7357915	asRNA:CR45129	57.4	-
chr2R	7358216	7358339	Dscam1	15.54	-
chr2R	7358216	7358339	asRNA:CR45129	15.54	-
chr2R	7347392	7347697	Dscam1	4.13	-
chr2R	7347392	7347697	asRNA:CR45129	4.13	-
chr2R	7358216	7358339	Dscam1	3.15	-
chr2R	7358216	7358339	asRNA:CR45129	3.15	-
chr2R	7336117	7336410	Dscam1	2.74	-
chr2R	7336117	7336410	asRNA:CR45129	2.74	-
chr2R	7347392	7347697	Dscam1	5.11	-
chr2R	7347392	7347697	asRNA:CR45129	5.11	-
chr2R	19564441	19564512	sm	4.0	-
chr2R	19564441	19564512	TTLL6A	4.0	-
chr2R	19564441	19564512	tRNA:Glu-TTC-1-3	4.0	-
chr2R	19564441	19564512	CG42878	4.0	-
chr2R	19564441	19564512	CG43111	4.0	-
chr2R	19564441	19564512	lncRNA:CR44473	4.0	-
chr2R	19564441	19564512	lncRNA:CR44474	4.0	-
chr2R	7353816	7353936	Dscam1	31.2	-
chr2R	7353816	7353936	asRNA:CR45129	31.2	-
chr2R	7356527	7356650	Dscam1	4.34	-
chr2R	7356527	7356650	asRNA:CR45129	4.34	-
chr2R	7350158	7350281	Dscam1	24.92	-
chr2R	7350158	7350281	asRNA:CR45129	24.92	-
chr2R	7357789	7357915	Dscam1	3.25	-
chr2R	7357789	7357915	asRNA:CR45129	3.25	-
chr2R	21022334	21022462	RIC-3	4238.21	+
chr2R	7341328	7341618	Dscam1	3827223.67	-
chr2R	7341328	7341618	asRNA:CR45129	3827223.67	-
chr2R	7358604	7358727	Dscam1	8.31	-
chr2R	7358604	7358727	asRNA:CR45129	8.31	-
chr2R	7347392	7347697	Dscam1	2.53	-
chr2R	7347392	7347697	asRNA:CR45129	2.53	-
chr2R	7357400	7357523	Dscam1	2.24	-
chr2R	7357400	7357523	asRNA:CR45129	2.24	-
chr2R	7343718	7344008	Dscam1	20.06	-
chr2R	7343718	7344008	asRNA:CR45129	20.06	-
chr2R	7359667	7359790	Dscam1	2.94	-
chr2R	7359667	7359790	asRNA:CR45129	2.94	-
chr2R	7355087	7355210	Dscam1	13.24	-
chr2R	7355087	7355210	asRNA:CR45129	13.24	-
chr2R	7342964	7343248	Dscam1	2.08	-
chr2R	7342964	7343248	asRNA:CR45129	2.08	-
chr2R	7356973	7357096	Dscam1	4.3	-
chr2R	7356973	7357096	asRNA:CR45129	4.3	-
chr2R	7358807	7358930	Dscam1	5.89	-
chr2R	7358807	7358930	asRNA:CR45129	5.89	-
chr2R	7356973	7357096	Dscam1	3.53	-
chr2R	7356973	7357096	asRNA:CR45129	3.53	-
chr2R	10296435	10300268	CG12910	1000000000000.0	+
chr2R	10296435	10300268	CAP	1000000000000.0	+
chr2R	7360526	7360649	Dscam1	32.64	-
chr2R	7360526	7360649	asRNA:CR45129	32.64	-
chr2R	7356973	7357096	Dscam1	3.55	-
chr2R	7356973	7357096	asRNA:CR45129	3.55	-
chr2R	7358604	7358727	Dscam1	3.47	-
chr2R	7358604	7358727	asRNA:CR45129	3.47	-
chr2R	7355686	7355809	Dscam1	13.81	-
chr2R	7355686	7355809	asRNA:CR45129	13.81	-
chr2R	6927390	6928151	tRNA:Lys-CTT-1-6	6.77	-
chr2R	6927390	6928151	tRNA:Lys-CTT-1-7	6.77	-
chr2R	6927390	6928151	tRNA:Lys-CTT-1-8	6.77	-
chr2R	6927390	6928151	tRNA:Lys-CTT-1-9	6.77	-
chr2R	6927390	6928151	CG3358	6.77	-
chr2R	6927390	6928151	CheB42a	6.77	-
chr2R	6927390	6928151	ppk25	6.77	-
chr2R	6927390	6928151	mim	6.77	-
chr2R	6927390	6928151	CheB42c	6.77	-
chr2R	6927390	6928151	CheB42b	6.77	-
chr2R	7345485	7345775	Dscam1	2.32	-
chr2R	7345485	7345775	asRNA:CR45129	2.32	-
chr2R	7349985	7350108	Dscam1	3.43	-
chr2R	7349985	7350108	asRNA:CR45129	3.43	-
chr2R	7360291	7360414	Dscam1	2.65	-
chr2R	7360291	7360414	asRNA:CR45129	2.65	-
chr2R	7359875	7360007	Dscam1	2.11	-
chr2R	7359875	7360007	asRNA:CR45129	2.11	-
chr2R	7359016	7359139	Dscam1	6.37	-
chr2R	7359016	7359139	asRNA:CR45129	6.37	-
chr2R	7359442	7359565	Dscam1	2.75	-
chr2R	7359442	7359565	asRNA:CR45129	2.75	-
chr2R	7358807	7358930	Dscam1	233.26	-
chr2R	7358807	7358930	asRNA:CR45129	233.26	-
chr2R	7355291	7355414	Dscam1	989638.29	-
chr2R	7355291	7355414	asRNA:CR45129	989638.29	-
chr2R	7357591	7357714	Dscam1	4.03	-
chr2R	7357591	7357714	asRNA:CR45129	4.03	-
chr2R	7351699	7351822	Dscam1	3.11	-
chr2R	7351699	7351822	asRNA:CR45129	3.11	-
chr2R	7359016	7359139	Dscam1	4.45	-
chr2R	7359016	7359139	asRNA:CR45129	4.45	-
chr2R	7356745	7356868	Dscam1	2.98	-
chr2R	7356745	7356868	asRNA:CR45129	2.98	-
chr2R	7354882	7355005	Dscam1	5.36	-
chr2R	7354882	7355005	asRNA:CR45129	5.36	-
chr2R	7343332	7343622	Dscam1	2.03	-
chr2R	7343332	7343622	asRNA:CR45129	2.03	-
chr2R	7354882	7355005	Dscam1	6.2	-
chr2R	7354882	7355005	asRNA:CR45129	6.2	-
chr2R	7355291	7355414	Dscam1	2.54	-
chr2R	7355291	7355414	asRNA:CR45129	2.54	-
chr2R	7359667	7359790	Dscam1	3.77	-
chr2R	7359667	7359790	asRNA:CR45129	3.77	-
chr2R	7339403	7339690	Dscam1	3.83	-
chr2R	7339403	7339690	asRNA:CR45129	3.83	-
chr2R	7345485	7345775	Dscam1	4.02	-
chr2R	7345485	7345775	asRNA:CR45129	4.02	-
chr2R	7351461	7351584	Dscam1	20.72	-
chr2R	7351461	7351584	asRNA:CR45129	20.72	-
chr3L	17542891	17542962	Nedd4	331.47	+
chr3L	9159610	9159747	Rdl	74.03	-
chr3L	7536004	7536435	lqf	1570.1	+
chr3L	15858101	15858151	lncRNA:CR44050	9.92	-
chr3L	15858101	15858151	lncRNA:CR44051	9.92	-
chr3L	15858101	15858151	pHCl-1	9.92	-
chr3L	2070072	2075684	sls	1000000000000.0	-
chr3L	2070072	2075684	asRNA:CR42860	1000000000000.0	-
chr3L	23238837	23239017	nAChRalpha4	186.64	+
chr3L	4564538	4564549	CG42540	82.1	+
chr3L	7535884	7536435	lqf	17.36	+
chr3L	12151211	12151407	Nrx-IV	164544.29	+
chr3L	12151211	12151407	CG32099	164544.29	+
chr3L	13877624	13877629	CG13737	4.22	-
chr3L	13877624	13877629	dysc	4.22	-
chr3L	8635681	8635752	Zasp66	124955631618.05	+
chr3L	8635681	8635752	Cdc6	124955631618.05	+
chr3L	12275076	12275187	Sms	4.29	-
chr3L	1330863	1330964	ND-ACP	1000000000000.0	+
chr3L	22774738	22775137	SPoCk	1000000000000.0	+
chr3L	22774738	22775137	lncRNA:CR45961	1000000000000.0	+
chrX	12643873	12644767	Tomosyn	5.17	+
chrX	18110504	18110604	wupA	1000000000000.0	-
chrX	9100513	9100657	CG7766	3.79	-
chrX	11953666	11953757	cac	16.37	-
chrX	20233423	20233443	sw	374.03	-
chrX	18111938	18112038	wupA	56877032.9	-
chrX	18112562	18112662	wupA	1000000000000.0	-
chrX	18112562	18112662	wupA	1000000000000.0	-
chrX	20233423	20233443	sw	18464.79	-
chrX	20233423	20233443	sw	256.7	-
chrX	7091674	7092122	Sxl	354.1	-
chrX	7091674	7092170	Sxl	23.31	-
chrX	18111938	18112038	wupA	1000000000000.0	-
chrX	13598174	13598176	up	1000000000000.0	-
chr3R	20966805	20966899	Atpalpha	1000000000000.0	+
chr3R	24696091	24696126	slo	7.46	+
chr3R	20966805	20966899	Atpalpha	1000000000000.0	+
chr3R	15955990	15956307	Sap47	33666.77	+
chr3R	30017625	30017984	Mgat2	97.26	-
chr3R	21008722	21010150	Calx	6.05	+
chr3R	21008722	21010150	Alp5	6.05	+
chr3R	21008722	21010150	CG43446	6.05	+
chr3R	31979523	31979619	heph	2.47	-
chr3R	31979523	31979619	CG2003	2.47	-
chr3R	31979523	31979619	lncRNA:CR45556	2.47	-
chr3R	22606828	22607040	CG13843	7.69	+
chr3R	22606828	22607040	CG31156	7.69	+
chr3R	22606828	22607040	Efa6	7.69	+
chr3R	15955990	15956307	Sap47	15.25	+
chr3R	20966805	20966899	Atpalpha	1000000000000.0	+
chr3R	28905639	28907337	Doa	1000000000000.0	+
chr3R	21803684	21805175	CASK	181632919.91	-
chr3R	28905763	28907337	Doa	1000000000000.0	+
chr4	1043468	1043521	CaMKII	6.38	-
