# Supplementary material for: The Drosophila Nab2 RNA binding protein inhibits m6A methylation and male-specific splicing of Sex lethal transcript in female neuronal tissue
Source: eLife. 2023 Jul 17;12:e64904. doi: 10.7554/eLife.64904 (PMC10351920; doi:10.7554/eLife.64904)
Supplement: Table 1—source data 1. — Abbreviations: A3’SS, alternative 3′ splice site; A5’SS, alternative 5′ splice site; MEE, mutually exclusive exon; RI, retained intron; SE, skipped exon. [file elife-64904-table1-data1.zip › Table 10 - male_RI_significant.bed]

chr2L	7736989	7738619	CG31904	1000000000000.0	-
chr2L	20647788	20647964	Uhg3	2.15	+
chr2L	20072646	20073378	pr	11.12	+
chr2L	20072646	20073378	CG10730	11.12	+
chr2L	20072646	20073378	bwa	11.12	+
chr2L	20072646	20073378	asRNA:CR44907	11.12	+
chr2L	7999714	7999777	Sirup	1000000000000.0	-
chr2L	7999714	7999777	Wwox	1000000000000.0	-
chr2L	21753426	21753688	step	5.11	-
chr2L	870552	871341	PNUTS	272261.86	+
chr2L	8210861	8210979	Su(var)205	12.07	-
chr2L	8210861	8210979	CG8419	12.07	-
chr2L	19171251	19177444	brat	68826718.39	+
chr2L	19171251	19177444	CG17568	68826718.39	+
chr2L	19171251	19177444	DCTN6-p27	68826718.39	+
chr2L	19171251	19177444	l(2)37Cg	68826718.39	+
chr2L	19171251	19177444	lncRNA:CR44977	68826718.39	+
chr2L	6708578	6709053	Tsp	84488.3	-
chr2L	21309091	21309580	Mondo	12923315323.44	-
chr2L	21309091	21309580	Gr39a	12923315323.44	-
chr2L	23162872	23162925	CG12567	3.39	-
chr2L	23162872	23162925	lncRNA:CR44268	3.39	-
chr2L	6714767	6715169	AkhR	3498798.95	-
chr2L	3499763	3500001	tim	9.9	-
chr2L	452736	452987	ex	2.3	-
chr2L	452736	452987	crq	2.3	-
chr2L	452736	452987	lncRNA:CR43717	2.3	-
chr2L	10376553	10376766	dpr19	19.11	+
chr2L	10260584	10260854	Pten	759.79	-
chr2L	21309018	21309580	Mondo	1000000000000.0	-
chr2L	21309018	21309580	Gr39a	1000000000000.0	-
chr2L	21308938	21309939	Mondo	1000000000000.0	-
chr2L	21308938	21309939	Gr39a	1000000000000.0	-
chr2L	18860913	18860977	tup	5.95	-
chr2L	2882833	2882920	NTPase	51.49	-
chr2L	2882833	2882920	betaggt-II	51.49	-
chr2L	8107880	8110481	Bsg	1554163.81	+
chr2L	7196695	7196751	CG4502	336.03	-
chr2L	7402985	7403229	CG5171	51.57	+
chr2L	10260584	10260742	Pten	41.86	-
chr2L	9495711	9496145	CG33298	1000000000000.0	+
chr2L	15074866	15075491	CG15270	1000000000000.0	+
chr2L	120080	120421	Gs1	55.81	-
chr2L	120080	120421	CG3164	55.81	-
chr2L	120080	120421	CG13694	55.81	-
chr2L	120080	120421	CG4822	55.81	-
chr2L	120080	120421	CG11454	55.81	-
chr2L	120080	120421	CG3709	55.81	-
chr2L	120080	120421	ND-15	55.81	-
chr2L	120080	120421	CG3436	55.81	-
chr2L	120080	120421	CG31974	55.81	-
chr2L	120080	120421	CG42399	55.81	-
chr2L	120080	120421	lncRNA:CR44185	55.81	-
chr2L	120080	120421	lncRNA:CR44186	55.81	-
chr2L	9495656	9496145	CG33298	1000000000000.0	+
chr2L	6708578	6709040	Tsp	6.96	-
chr2L	5540300	5540972	Hel25E	4.27	-
chr2L	13354648	13354942	CG9395	1000000000000.0	-
chr2L	1163149	1163417	CG5080	243421726.89	-
chr2L	155429	155546	Gs1	72.75	+
chr2L	155429	155546	CG3164	72.75	+
chr2L	155429	155546	CG13694	72.75	+
chr2L	155429	155546	CG4822	72.75	+
chr2L	155429	155546	CG11454	72.75	+
chr2L	155429	155546	CG3709	72.75	+
chr2L	155429	155546	ND-15	72.75	+
chr2L	155429	155546	CG3436	72.75	+
chr2L	155429	155546	CG31974	72.75	+
chr2L	155429	155546	CG42399	72.75	+
chr2L	155429	155546	lncRNA:CR44185	72.75	+
chr2L	155429	155546	lncRNA:CR44186	72.75	+
chr2L	9256814	9256893	lncRNA:CR45262	993.34	+
chr2L	9256814	9256893	Ggamma30A	993.34	+
chr2L	1163149	1163760	CG5080	203983768818.63	-
chr2L	3465918	3466052	msl-2	10.7	-
chr2L	9256696	9256893	lncRNA:CR45262	1144101.48	+
chr2L	9256696	9256893	Ggamma30A	1144101.48	+
chr2L	8193229	8195021	CG8475	5367585008.49	-
chr2L	8193229	8195021	asRNA:CR44116	5367585008.49	-
chr2L	10145218	10146852	CG13133	4.37	+
chr2L	10145218	10146852	CG13135	4.37	+
chr2L	10145218	10146852	CG4839	4.37	+
chr2L	10145218	10146852	CG13137	4.37	+
chr2L	10145218	10146852	CG34109	4.37	+
chr2L	10145218	10146852	CG44153	4.37	+
chr2L	6474651	6474708	CG9536	97.2	-
chr2L	6568865	6572196	CG11319	1000000000000.0	-
chr2L	21309091	21310001	Mondo	1000000000000.0	-
chr2L	21309091	21310001	Gr39a	1000000000000.0	-
chr2L	21308938	21309946	Mondo	1000000000000.0	-
chr2L	21308938	21309946	Gr39a	1000000000000.0	-
chr2L	7473199	7473657	CG6441	5.66	-
chr2L	7473199	7473657	Ziz	5.66	-
chr2L	155429	155567	Gs1	27515592.35	+
chr2L	155429	155567	CG3164	27515592.35	+
chr2L	155429	155567	CG13694	27515592.35	+
chr2L	155429	155567	CG4822	27515592.35	+
chr2L	155429	155567	CG11454	27515592.35	+
chr2L	155429	155567	CG3709	27515592.35	+
chr2L	155429	155567	ND-15	27515592.35	+
chr2L	155429	155567	CG3436	27515592.35	+
chr2L	155429	155567	CG31974	27515592.35	+
chr2L	155429	155567	CG42399	27515592.35	+
chr2L	155429	155567	lncRNA:CR44185	27515592.35	+
chr2L	155429	155567	lncRNA:CR44186	27515592.35	+
chr2L	10477183	10477317	RluA-2	9.19	+
chr2L	13261177	13261501	Drep4	33.19	+
chr2L	13261177	13261501	CG31848	33.19	+
chr2L	13261177	13261501	CG44085	33.19	+
chr2L	21308995	21310001	Mondo	1000000000000.0	-
chr2L	21308995	21310001	Gr39a	1000000000000.0	-
chr2R	7473843	7474005	Aldh-III	14.17	-
chr2R	6632140	6632324	Vha16-1	71432292077.95	-
chr2R	18796406	18796477	MFS15	9.98	-
chr2R	22317737	22317882	Gp150	1000000000000.0	+
chr2R	22317737	22317882	lncRNA:CR44756	1000000000000.0	+
chr2R	23861460	23862490	TBPH	2.21	-
chr2R	15221980	15222044	Hex-C	2.53	+
chr2R	15221980	15222044	CG8079	2.53	+
chr2R	15221980	15222044	Fs	2.53	+
chr2R	15221980	15222044	asRNA:CR44370	2.53	+
chr2R	15204175	15204235	CG11807	14.35	+
chr2R	15204175	15204235	CG42391	14.35	+
chr2R	11429218	11429520	Drip	199.33	-
chr2R	11429218	11429520	CG7763	199.33	-
chr2R	7282772	7283564	pwn	452015361.89	+
chr2R	17514416	17514580	CG4853	18.11	+
chr2R	17514416	17514580	APC10	18.11	+
chr2R	13262582	13262643	CG42319	498.2	+
chr2R	7591425	7591507	scra	2099.09	+
chr2R	6928262	6928509	tRNA:Lys-CTT-1-6	4.56	-
chr2R	6928262	6928509	tRNA:Lys-CTT-1-7	4.56	-
chr2R	6928262	6928509	tRNA:Lys-CTT-1-8	4.56	-
chr2R	6928262	6928509	tRNA:Lys-CTT-1-9	4.56	-
chr2R	6928262	6928509	CG3358	4.56	-
chr2R	6928262	6928509	CheB42a	4.56	-
chr2R	6928262	6928509	ppk25	4.56	-
chr2R	6928262	6928509	mim	4.56	-
chr2R	6928262	6928509	CheB42c	4.56	-
chr2R	6928262	6928509	CheB42b	4.56	-
chr2R	17573521	17573621	Rab4	10.67	+
chr2R	17573521	17573621	Dcr-2	10.67	+
chr2R	25073214	25073278	gol	204.76	-
chr2R	25073214	25073278	tRNA:Ala-CGC-1-1	204.76	-
chr2R	25073214	25073278	tRNA:Ala-CGC-1-2	204.76	-
chr2R	25073214	25073278	tRNA:Ala-CGC-1-3	204.76	-
chr2R	24202819	24205811	CG3356	397.74	-
chr2R	24202819	24205811	CG11406	397.74	-
chr2R	10819998	10820062	Prosbeta5	1226.29	+
chr2R	10819998	10820062	Lsm10	1226.29	+
chr2R	9228787	9229094	hig	1000000000000.0	-
chr2R	9228787	9229094	Cyp4p1	1000000000000.0	-
chr2R	9228787	9229094	Cyp4p2	1000000000000.0	-
chr2R	9228787	9229094	Cyp4p3	1000000000000.0	-
chr2R	11381028	11381573	Sod3	1000000000000.0	-
chr2R	24581364	24581841	pio	1000000000000.0	+
chr2R	12592445	12592729	Sin3A	86.62	-
chr2R	12592445	12592729	ClC-b	86.62	-
chr2R	12592445	12592729	lncRNA:CR30055	86.62	-
chr2R	19436643	19436858	Fak	4.75	-
chr2R	14276406	14277281	Ih	1000000000000.0	+
chr2R	9860452	9860525	PCB	4.34	-
chr2R	14276526	14277281	Ih	1000000000000.0	+
chr2R	6632140	6632306	Vha16-1	81611.23	-
chr2R	18131387	18131460	Hsf	29518.82	-
chr2R	24264345	24264782	CG3376	9.73	+
chr2R	18819501	18819621	Phb2	6748386.96	+
chr2R	18819501	18819621	CG15097	6748386.96	+
chr2R	13262507	13262643	CG42319	67512.62	+
chr2R	1266052	1266192	CG40191	1000000000000.0	+
chr2R	9793567	9795428	CG1688	16.82	+
chr2R	9793567	9795428	CG1698	16.82	+
chr2R	9793567	9795428	asRNA:CR44205	16.82	+
chr2R	9793567	9795428	asRNA:CR44207	16.82	+
chr2R	9793567	9795428	lncRNA:CR44208	16.82	+
chr2R	21720874	21720948	LBR	2.59	+
chr2R	13443692	13443753	cnn	3.45	-
chr2R	13443692	13443753	CG30062	3.45	-
chr2R	10874149	10874571	CG30015	2954290.68	-
chr2R	10874149	10874571	lncRNA:CR44302	2954290.68	-
chr2R	10874149	10874571	asRNA:CR45136	2954290.68	-
chr2R	22092273	22094524	CG11073	6.0	-
chr2R	22929291	22929799	CG3788	1690.06	+
chr2R	22929291	22929799	ReepA	1690.06	+
chr2R	22092717	22094524	CG11073	1026.32	-
chr2R	24581368	24581841	pio	1000000000000.0	+
chr2R	23878958	23879624	TM4SF	1000000000000.0	+
chr2R	23878958	23879624	CG4882	1000000000000.0	+
chr2R	9826523	9826584	dila	2.35	-
chr2R	12665232	12665745	nemy	1000000000000.0	-
chr2R	24905189	24905247	Tpc2	2.66	+
chr2R	24905189	24905247	pain	2.66	+
chr2R	24905189	24905247	RpL41	2.66	+
chr2R	24905189	24905247	NaCP60E	2.66	+
chr2R	12665232	12665700	nemy	1000000000000.0	-
chr2R	12616081	12616163	Galphaq	1000000000000.0	+
chr2R	9860452	9860575	PCB	5765131.47	-
chr2R	19395777	19395911	CG11257	1000000000000.0	-
chr2R	19395777	19395911	SdhA	1000000000000.0	-
chr2R	14363121	14363245	Tfb1	17.45	+
chr2R	19141770	19142207	ena	2.85	+
chr2R	19141770	19142207	lncRNA:CR43399	2.85	+
chr2R	3943141	3943196	uex	2.11	-
chr2R	3943141	3943196	asRNA:CR45139	2.11	-
chr3L	12055708	12056189	CG6793	97820.9	-
chr3L	12055708	12056189	rols	97820.9	-
chr3L	12055708	12056189	CG43638	97820.9	-
chr3L	12055708	12056189	CG43993	97820.9	-
chr3L	12055708	12056189	lncRNA:CR43994	97820.9	-
chr3L	15852249	15852695	lncRNA:CR44050	2.71	-
chr3L	15852249	15852695	lncRNA:CR44051	2.71	-
chr3L	15852249	15852695	pHCl-1	2.71	-
chr3L	21523229	21524722	CG7611	1000000000000.0	+
chr3L	184669	184778	Mtch	2.78	+
chr3L	6550836	6551764	ndl	1000000000000.0	+
chr3L	6550836	6551764	MCU	1000000000000.0	+
chr3L	6550836	6551764	jv	1000000000000.0	+
chr3L	12055732	12056230	CG6793	60.04	-
chr3L	12055732	12056230	rols	60.04	-
chr3L	12055732	12056230	CG43638	60.04	-
chr3L	12055732	12056230	CG43993	60.04	-
chr3L	12055732	12056230	lncRNA:CR43994	60.04	-
chr3L	6550869	6551682	ndl	1000000000000.0	+
chr3L	6550869	6551682	MCU	1000000000000.0	+
chr3L	6550869	6551682	jv	1000000000000.0	+
chr3L	21523400	21524722	CG7611	1000000000000.0	+
chr3L	184662	184778	Mtch	3.07	+
chr3L	21523605	21524722	CG7611	1000000000000.0	+
chr3L	21523298	21524693	CG7611	1000000000000.0	+
chr3L	6550836	6551682	ndl	1000000000000.0	+
chr3L	6550836	6551682	MCU	1000000000000.0	+
chr3L	6550836	6551682	jv	1000000000000.0	+
chr3L	12055708	12056230	CG6793	62816.67	-
chr3L	12055708	12056230	rols	62816.67	-
chr3L	12055708	12056230	CG43638	62816.67	-
chr3L	12055708	12056230	CG43993	62816.67	-
chr3L	12055708	12056230	lncRNA:CR43994	62816.67	-
chr3L	1645061	1645170	alphaCOP	177.39	-
chr3L	4025169	4025847	Mul1	2.77	-
chr3L	4025169	4025847	CG11594	2.77	-
chr3L	9144294	9144394	nwk	4.59	+
chr3L	184681	184778	Mtch	2.05	+
chr3L	19845428	19845535	Papss	3.76	+
chr3L	21523229	21524693	CG7611	1000000000000.0	+
chr3L	7566196	7566770	frac	2.37	+
chr3L	4025169	4025668	Mul1	362.53	-
chr3L	4025169	4025668	CG11594	362.53	-
chr3L	16623288	16623637	Abl	8.6	-
chr3L	7854189	7855279	Pdp1	7.12	-
chr3L	4542248	4542643	CG11357	8.74	+
chr3L	21523298	21524722	CG7611	1000000000000.0	+
chr3L	19845428	19845512	Papss	2.66	+
chr3L	1660857	1661109	CG7971	3.9	-
chr3L	1501397	1501799	hfp	2.85	-
chr3L	1501397	1501799	scaRNA:MeU2-48	2.85	-
chr3L	21524067	21524722	CG7611	1000000000000.0	+
chr3L	21523627	21524722	CG7611	1000000000000.0	+
chr3L	10898444	10898736	Aps	62258.03	-
chr3L	16574752	16574853	nxf2	21566.15	+
chr3L	16574752	16574853	mbf1	21566.15	+
chr3L	22271762	22272369	Csp	7.12	+
chr3L	22271762	22272369	sisRNA:3	7.12	+
chr3L	177873	178236	Vdup1	3136.08	-
chr3L	12787536	12787597	Atg1	214.12	-
chr3L	12787536	12787597	CG42709	214.12	-
chr3L	12818525	12818601	CG42588	16.21	+
chrX	15382698	15384911	CG9164	6.94	-
chrX	19164700	19165220	RhoGAP18B	441.18	-
chrX	2658869	2659148	sgg	58897953697.24	+
chrX	15989109	15989392	eIF5	375359.32	-
chrX	15989109	15989438	eIF5	2926.03	-
chrX	759685	759755	CG5273	39.7	+
chrX	10070723	10070839	CG15312	2353.01	-
chrX	10070723	10070839	Gr9a	2353.01	-
chrX	3964951	3965272	lva	3.33	-
chrX	759685	759776	CG5273	558814.97	+
chrX	11579399	11579453	lncRNA:roX2	174.24	+
chrX	16599639	16599724	Nup153	12734.27	+
chrX	18039957	18040202	Sh	128.04	-
chrX	18039957	18040202	CG12672	128.04	-
chrX	18039957	18040202	CG6867	128.04	-
chrX	18039957	18040202	CG15373	128.04	-
chrX	11493385	11493708	Drak	1000000000000.0	+
chrX	15989268	15989392	eIF5	1389079.29	-
chrX	10585073	10585326	CG15296	3.74	-
chrX	10585073	10585326	spri	3.74	-
chrX	19750890	19751348	Pmp70	1000000000000.0	+
chrX	19750890	19751348	CG12702	1000000000000.0	+
chrX	15857545	15857641	Myb	346.79	-
chrX	15857545	15857641	CG15914	346.79	-
chrX	19751137	19751348	Pmp70	967.17	+
chrX	19751137	19751348	CG12702	967.17	+
chrX	6266717	6267004	CG3781	1000000000000.0	-
chrX	6266717	6267004	schlank	1000000000000.0	-
chrX	20657302	20657529	Cyp6v1	3957380.24	+
chrX	8439037	8439109	Miga	69.29	+
chrX	8439037	8439109	CG1440	69.29	+
chrX	8439037	8439109	CG12123	69.29	+
chrX	6699574	6699911	CG14441	19.94	+
chrX	1042432	1043213	su(w[a])	8.22	+
chrX	1042432	1043213	CDC45L	8.22	+
chrX	1042432	1043213	CG3021	8.22	+
chrX	1042432	1043213	CG11638	8.22	+
chrX	1042432	1043213	CG32814	8.22	+
chrX	1042432	1043213	CG33082	8.22	+
chrX	15972329	15972813	mmd	7593915467.7	-
chrX	16637949	16638233	RpS19a	5.48	+
chrX	3487343	3487404	CG12535	13.31	+
chrX	3487343	3487404	CG14269	13.31	+
chrX	3487343	3487404	CG16782	13.31	+
chrX	3487343	3487404	CG10801	13.31	+
chrX	3487343	3487404	CG16781	13.31	+
chrX	3487343	3487404	CG12206	13.31	+
chrX	3487343	3487404	CG10804	13.31	+
chrX	3487343	3487404	CG10802	13.31	+
chrX	3487343	3487404	CG14270	13.31	+
chrX	3487343	3487404	CG10803	13.31	+
chrX	3487343	3487404	Gas8	13.31	+
chrX	3487343	3487404	CG13021	13.31	+
chrX	3487343	3487404	CG2875	13.31	+
chrX	3487343	3487404	tRNA:Gln-TTG-2-1	13.31	+
chrX	3487343	3487404	DIP-alpha	13.31	+
chrX	3487343	3487404	ppk8	13.31	+
chrX	3487343	3487404	Myc	13.31	+
chrX	3487343	3487404	lncRNA:CR44999	13.31	+
chrX	3487343	3487404	lncRNA:CR34335	13.31	+
chrX	21374459	21374658	slgA	26.05	+
chrX	6699574	6700053	CG14441	8534368.52	+
chrX	17302583	17302839	Fim	16.53	+
chrX	17302583	17302839	CG8915	16.53	+
chrX	17302583	17302839	CG8675	16.53	+
chrX	17302583	17302839	CG5445	16.53	+
chrX	17302583	17302839	f	16.53	+
chrX	8176872	8177072	CG2278	24.51	-
chrX	8176872	8177072	slpr	24.51	-
chrX	15857545	15857717	Myb	172.6	-
chrX	15857545	15857717	CG15914	172.6	-
chrX	16415129	16415657	Traf-like	4.17	+
chrX	16415129	16415657	AnxB11	4.17	+
chrX	1042432	1043213	su(w[a])	7.05	+
chrX	1042432	1043213	CDC45L	7.05	+
chrX	1042432	1043213	CG3021	7.05	+
chrX	1042432	1043213	CG11638	7.05	+
chrX	1042432	1043213	CG32814	7.05	+
chrX	1042432	1043213	CG33082	7.05	+
chrX	687126	687573	sdk	2.13	+
chrX	687126	687573	CG13362	2.13	+
chrX	687126	687573	CG13361	2.13	+
chrX	687126	687573	CG5254	2.13	+
chrX	11817033	11817236	rudhira	1000000000000.0	+
chrX	10585073	10585248	CG15296	1047.7	-
chrX	10585073	10585248	spri	1047.7	-
chrX	16415178	16415657	Traf-like	2.4	+
chrX	16415178	16415657	AnxB11	2.4	+
chrX	17302507	17302839	Fim	31.14	+
chrX	17302507	17302839	CG8915	31.14	+
chrX	17302507	17302839	CG8675	31.14	+
chrX	17302507	17302839	CG5445	31.14	+
chrX	17302507	17302839	f	31.14	+
chr3R	31039528	31039985	CanA1	12.85	+
chr3R	31039528	31039985	CG33920	12.85	+
chr3R	4174787	4174856	CG12581	12.32	+
chr3R	14730629	14731405	CG7530	918936.79	-
chr3R	5487177	5487835	CG31550	90.02	+
chr3R	5591830	5591929	Vha26	4.72	+
chr3R	8298073	8298143	CG9626	4.41	-
chr3R	7886168	7886536	CG17816	1000000000000.0	-
chr3R	7886168	7886536	lncRNA:CR46127	1000000000000.0	-
chr3R	16637111	16638623	Fas1	1000000000000.0	+
chr3R	25050617	25051181	CG11791	525319.86	+
chr3R	8822125	8822469	CG8369	1000000000000.0	+
chr3R	7074339	7074432	CG1965	7.26	-
chr3R	7074339	7074432	Ufl1	7.26	-
chr3R	24031031	24031712	KrT95D	1000000000000.0	-
chr3R	24031031	24031712	LSm3	1000000000000.0	-
chr3R	24031031	24031712	CG33108	1000000000000.0	-
chr3R	20252916	20253627	cic	1000000000000.0	+
chr3R	29877178	29877927	CG31038	1000000000000.0	+
chr3R	4659676	4660239	CG33927	1000000000000.0	+
chr3R	4659676	4660239	smash	1000000000000.0	+
chr3R	4659676	4660239	lncRNA:CR44156	1000000000000.0	+
chr3R	4659676	4660239	lncRNA:CR44157	1000000000000.0	+
chr3R	21365680	21366004	mod(mdg4)	287.38	+
chr3R	20309666	20309904	CG42668	4.83	+
chr3R	7886168	7886596	CG17816	1000000000000.0	-
chr3R	7886168	7886596	lncRNA:CR46127	1000000000000.0	-
chr3R	10171741	10172283	CG12814	40.12	-
chr3R	11250933	11254558	lncRNA:cherub	5.96	-
chr3R	30134094	30134251	Tpi	386.56	-
chr3R	29877115	29877927	CG31038	1000000000000.0	+
chr3R	8822173	8822469	CG8369	1000000000000.0	+
chr3R	8084143	8084936	mAChR-B	148.68	+
chr3R	23524989	23525496	CG10175	2.52	-
chr3R	9342003	9342220	snoRNA:Me18S-G1358a	2.17	+
chr3R	9342003	9342220	snoRNA:Me18S-G1358b	2.17	+
chr3R	9342003	9342220	CG43675	2.17	+
chr3R	9342003	9342220	CG45050	2.17	+
chr3R	5569039	5569206	Rheb	486.17	+
chr3R	15935584	15935953	Sap47	1000000000000.0	+
chr3R	6194145	6194858	NPFR	3.08	+
chr3R	25123483	25123632	vig2	306.25	+
chr3R	21364375	21364451	mod(mdg4)	2.22	-
chr3R	13663051	13665453	B52	3.29	+
chr3R	25856223	25856562	CG5890	8883109.68	+
chr3R	14480912	14481580	natalisin	11.58	-
chr3R	14480912	14481580	asRNA:CR44176	11.58	-
chr3R	14480912	14481580	cv-c	11.58	-
chr3R	7886168	7886443	CG17816	1000000000000.0	-
chr3R	7886168	7886443	lncRNA:CR46127	1000000000000.0	-
chr3R	20309630	20309904	CG42668	1000000000000.0	+
chr3R	11992852	11993249	mfas	1000000000000.0	-
chr3R	11992874	11993249	mfas	1000000000000.0	-
chr3R	8845150	8846161	tRNA:Arg-TCG-2-3	1000000000000.0	-
chr3R	8845150	8846161	CG8379	1000000000000.0	-
chr3R	8845150	8846161	pyd	1000000000000.0	-
chr3R	25123479	25123632	vig2	213.81	+
chr4	606744	607437	onecut	1000000000000.0	-
chr4	133713	134671	anne	604.44	+
chr4	133713	134671	lncRNA:CR43956	604.44	+
chr4	474768	474960	Asator	467.68	-
chr4	474768	474960	CG33941	467.68	-
chr4	695337	695697	myo	2.6	-
