# Supplementary material for: The Drosophila Nab2 RNA binding protein inhibits m6A methylation and male-specific splicing of Sex lethal transcript in female neuronal tissue
Source: eLife. 2023 Jul 17;12:e64904. doi: 10.7554/eLife.64904 (PMC10351920; doi:10.7554/eLife.64904)
Supplement: Table 1—source data 1. — Abbreviations: A3’SS, alternative 3′ splice site; A5’SS, alternative 5′ splice site; MEE, mutually exclusive exon; RI, retained intron; SE, skipped exon. [file elife-64904-table1-data1.zip › Table 11 - male_SE_significant.bed]

chr2L	16497011	16497151	Tpr2	22.16	+
chr2L	13277044	13282336	Drep4	1300.45	+
chr2L	13277044	13282336	CG31848	1300.45	+
chr2L	13277044	13282336	CG44085	1300.45	+
chr2L	8088610	8088705	Bsg	1000000000000.0	+
chr2L	1837173	1837406	wry	1000000000000.0	+
chr2L	1837173	1837406	lncRNA:CR44073	1000000000000.0	+
chr2L	1837173	1837406	lncRNA:CR44074	1000000000000.0	+
chr2L	19424269	19424809	Lectin-galC1	435867.61	+
chr2L	19424269	19424809	Alp12	435867.61	+
chr2L	19424269	19424809	CG13085	435867.61	+
chr2L	19424269	19424809	Pax	435867.61	+
chr2L	19424269	19424809	lectin-37Da	435867.61	+
chr2L	19424269	19424809	lectin-37Db	435867.61	+
chr2L	58249	58350	Cda5	160.9	-
chr2L	58249	58350	lncRNA:CR46254	160.9	-
chr2L	8246419	8246484	CG8086	6.47	-
chr2L	9789675	9789732	IP3K1	1000000000000.0	-
chr2L	9789675	9789732	hpRNA:CR18854	1000000000000.0	-
chr2L	10990096	10990783	aub	2.33	+
chr2L	10990096	10990783	TTLL4A	2.33	+
chr2L	7646943	7647266	Myo28B1	54536.47	-
chr2L	7646943	7647266	Slob	54536.47	-
chr2L	11161555	11161834	Vm32E	4.44	-
chr2L	11161555	11161834	CG4788	4.44	-
chr2L	11161555	11161834	Ca-beta	4.44	-
chr2L	8922938	8923456	CG34398	9.11	+
chr2L	11830277	11830831	esc	218.39	-
chr2L	11830277	11830831	Mal-B1	218.39	-
chr2L	11830277	11830831	Mal-B2	218.39	-
chr2L	11830277	11830831	CG14933	218.39	-
chr2L	11830277	11830831	CG31704	218.39	-
chr2L	11830277	11830831	Sfp33A2	218.39	-
chr2L	11830277	11830831	Sfp33A3	218.39	-
chr2L	11830277	11830831	CG42751	218.39	-
chr2L	11830277	11830831	asRNA:CR43936	218.39	-
chr2L	11830277	11830831	lncRNA:CR43937	218.39	-
chr2L	11830277	11830831	CG44008	218.39	-
chr2L	11830277	11830831	Pde1c	218.39	-
chr2L	11830277	11830831	Sfp33A4	218.39	-
chr2L	11830277	11830831	CG45011	218.39	-
chr2L	11830277	11830831	CG45012	218.39	-
chr2L	11830277	11830831	lncRNA:CR45014	218.39	-
chr2L	3725656	3725901	Shaw	2.94	+
chr2L	12359601	12359683	CG17010	6.57	+
chr2L	12359601	12359683	bru2	6.57	+
chr2L	12359601	12359683	CG43813	6.57	+
chr2L	16180139	16180246	Ca-alpha1D	70.48	+
chr2L	16180139	16180246	asRNA:CR43806	70.48	+
chr2L	21578590	21578676	nompB	30.07	-
chr2L	58249	58731	Cda5	1000000000000.0	-
chr2L	58249	58731	lncRNA:CR46254	1000000000000.0	-
chr2L	5004172	5004207	Rtnl1	1516.19	-
chr2L	16787079	16787580	Mhc	1000000000000.0	+
chr2L	9256893	9257206	lncRNA:CR45262	2173.93	+
chr2L	9256893	9257206	Ggamma30A	2173.93	+
chr2L	16344426	16349472	chif	9.6	-
chr2L	4192633	4192968	Naprt	5.72	-
chr2L	14229459	14229536	Dyrk2	1816.35	-
chr2L	6922735	6922826	Hrb27C	43.72	+
chr2L	111907	112019	Sam-S	3.17	+
chr2L	6715169	6715323	AkhR	59.25	-
chr2L	8036837	8036893	CG7367	2.14	+
chr2L	8036837	8036893	baf	2.14	+
chr2L	8036837	8036893	Cka	2.14	+
chr2L	4192633	4192968	Naprt	24.8	-
chr2L	19387862	19387936	CG17549	1000000000000.0	-
chr2L	22356903	22357047	Marf1	9.36	+
chr2L	11832725	11832787	esc	31.89	-
chr2L	11832725	11832787	Mal-B1	31.89	-
chr2L	11832725	11832787	Mal-B2	31.89	-
chr2L	11832725	11832787	CG14933	31.89	-
chr2L	11832725	11832787	CG31704	31.89	-
chr2L	11832725	11832787	Sfp33A2	31.89	-
chr2L	11832725	11832787	Sfp33A3	31.89	-
chr2L	11832725	11832787	CG42751	31.89	-
chr2L	11832725	11832787	asRNA:CR43936	31.89	-
chr2L	11832725	11832787	lncRNA:CR43937	31.89	-
chr2L	11832725	11832787	CG44008	31.89	-
chr2L	11832725	11832787	Pde1c	31.89	-
chr2L	11832725	11832787	Sfp33A4	31.89	-
chr2L	11832725	11832787	CG45011	31.89	-
chr2L	11832725	11832787	CG45012	31.89	-
chr2L	11832725	11832787	lncRNA:CR45014	31.89	-
chr2L	10989974	10990783	aub	17.17	+
chr2L	10989974	10990783	TTLL4A	17.17	+
chr2L	17394430	17394492	CLIP-190	45.19	+
chr2L	17394430	17394492	Rpb11	45.19	+
chr2L	6678912	6679082	Nhe3	9.67	-
chr2L	8226929	8227150	Pvr	14.2	-
chr2L	5549136	5549218	Oscillin	3.14	+
chr2L	4555206	4562483	HP6	1000000000000.0	-
chr2L	4555206	4562483	dpy	1000000000000.0	-
chr2L	4555206	4562483	lncRNA:CR43716	1000000000000.0	-
chr2L	14229532	14229536	Dyrk2	1000000000000.0	-
chr2L	8218854	8218871	Snx6	16.38	-
chr2L	16186111	16186151	Ca-alpha1D	2.45	+
chr2L	16186111	16186151	asRNA:CR43806	2.45	+
chr2L	6122698	6122853	CG31642	1000000000000.0	+
chr2L	6122698	6122853	stai	1000000000000.0	+
chr2L	10990096	10990783	aub	22.42	+
chr2L	10990096	10990783	TTLL4A	22.42	+
chr2L	120168	120364	Gs1	337315.52	-
chr2L	120168	120364	CG3164	337315.52	-
chr2L	120168	120364	CG13694	337315.52	-
chr2L	120168	120364	CG4822	337315.52	-
chr2L	120168	120364	CG11454	337315.52	-
chr2L	120168	120364	CG3709	337315.52	-
chr2L	120168	120364	ND-15	337315.52	-
chr2L	120168	120364	CG3436	337315.52	-
chr2L	120168	120364	CG31974	337315.52	-
chr2L	120168	120364	CG42399	337315.52	-
chr2L	120168	120364	lncRNA:CR44185	337315.52	-
chr2L	120168	120364	lncRNA:CR44186	337315.52	-
chr2L	16787517	16787580	Mhc	6.08	+
chr2L	9789675	9789739	IP3K1	1000000000000.0	-
chr2L	9789675	9789739	hpRNA:CR18854	1000000000000.0	-
chr2L	12516484	12517185	t-cup	1628785.89	-
chr2L	12516484	12517185	bun	1628785.89	-
chr2L	12516484	12517185	lncRNA:CR42746	1628785.89	-
chr2L	12516484	12517185	lncRNA:CR43051	1628785.89	-
chr2L	5852884	5852898	TrissinR	63.18	+
chr2L	6922731	6922826	Hrb27C	69.36	+
chr2L	10978880	10978981	piwi	6.69	+
chr2L	10978880	10978981	SCAR	6.69	+
chr2L	1938865	1941393	tRNA:Gly-GCC-1-1	1409.23	+
chr2L	1938865	1941393	Wdr62	1409.23	+
chr2R	9257410	9258060	Pkn	10360609789.12	-
chr2R	9257410	9258060	CG2063	10360609789.12	-
chr2R	9257410	9258060	CG30343	10360609789.12	-
chr2R	9257410	9258060	CG34141	10360609789.12	-
chr2R	9257410	9258060	asRNA:CR45132	10360609789.12	-
chr2R	12613567	12614345	Galphaq	1000000000000.0	+
chr2R	12609229	12609636	Amph	16.72	+
chr2R	12609229	12609636	lncRNA:CR43909	16.72	+
chr2R	9508927	9509170	brp	460.04	+
chr2R	15774428	15774757	Poxn	5.33	-
chr2R	15774428	15774757	CG8249	5.33	-
chr2R	15774428	15774757	tun	5.33	-
chr2R	15774428	15774757	CG33465	5.33	-
chr2R	15774428	15774757	Zasp52	5.33	-
chr2R	14067247	14067684	Prosap	133253744.52	-
chr2R	14067247	14067684	CG42287	133253744.52	-
chr2R	14067247	14067684	CG42288	133253744.52	-
chr2R	13979477	13979943	CG6701	1000000000000.0	-
chr2R	9255829	9256038	Pkn	1000000000000.0	-
chr2R	9255829	9256038	CG2063	1000000000000.0	-
chr2R	9255829	9256038	CG30343	1000000000000.0	-
chr2R	9255829	9256038	CG34141	1000000000000.0	-
chr2R	9255829	9256038	asRNA:CR45132	1000000000000.0	-
chr2R	9643205	9643476	Mmp2	4.03	-
chr2R	9643205	9643476	asRNA:CR44069	4.03	-
chr2R	9643205	9643476	lncRNA:CR44070	4.03	-
chr2R	6876596	6876733	CG9447	14.23	-
chr2R	6876596	6876733	Spn42Db	14.23	-
chr2R	6876596	6876733	Spn42Da	14.23	-
chr2R	13490740	13490871	bbc	194.99	-
chr2R	15457748	15457924	Mtk	7.46	+
chr2R	15457748	15457924	CG30472	7.46	+
chr2R	15457748	15457924	CG34188	7.46	+
chr2R	15457748	15457924	Stacl	7.46	+
chr2R	15457748	15457924	lncRNA:CR45020	7.46	+
chr2R	11382932	11383075	Sod3	1000000000000.0	-
chr2R	22731144	22731491	jbug	1000000000000.0	-
chr2R	22308208	22308256	wdp	28.46	-
chr2R	19165164	19166059	CG10737	1000000000000.0	+
chr2R	16758623	16758829	CG5267	3.95	-
chr2R	16758623	16758829	CG5348	3.95	-
chr2R	16758623	16758829	CG34189	3.95	-
chr2R	16758623	16758829	CG42392	3.95	-
chr2R	16758623	16758829	unc-104	3.95	-
chr2R	19474528	19474641	mei-W68	9223.75	+
chr2R	19474528	19474641	TBCB	9223.75	+
chr2R	19474528	19474641	par-1	9223.75	+
chr2R	19174339	19174365	CG10737	8.16	+
chr2R	11160151	11160298	shn	2638.07	-
chr2R	11160151	11160298	BBS4	2638.07	-
chr2R	11160151	11160298	CG13229	2638.07	-
chr2R	11160151	11160298	CG13231	2638.07	-
chr2R	11160151	11160298	CG12391	2638.07	-
chr2R	10287074	10287280	CG12910	18.69	+
chr2R	10287074	10287280	CAP	18.69	+
chr2R	10148633	10149094	CG18011	2.13	-
chr2R	10148633	10149094	KCNQ	2.13	-
chr2R	10148633	10149094	mlt	2.13	-
chr2R	10148633	10149094	asRNA:CR45133	2.13	-
chr2R	10873854	10874149	CG30015	253269.57	-
chr2R	10873854	10874149	lncRNA:CR44302	253269.57	-
chr2R	10873854	10874149	asRNA:CR45136	253269.57	-
chr2R	17844191	17844415	olf186-M	167.81	+
chr2R	17844191	17844415	olf186-F	167.81	+
chr2R	17844191	17844415	CG30323	167.81	+
chr2R	22930386	22931280	CG3788	1000000000000.0	+
chr2R	22930386	22931280	ReepA	1000000000000.0	+
chr2R	14177175	14177477	cg	2.28	+
chr2R	10250369	10250586	Syb	14.98	-
chr2R	10250369	10250586	CG12914	14.98	-
chr2R	10250369	10250586	CG12913	14.98	-
chr2R	6246264	6246584	Pld	3.72	+
chr2R	10296435	10300268	CG12910	1000000000000.0	+
chr2R	10296435	10300268	CAP	1000000000000.0	+
chr2R	9257410	9258060	Pkn	1000000000000.0	-
chr2R	9257410	9258060	CG2063	1000000000000.0	-
chr2R	9257410	9258060	CG30343	1000000000000.0	-
chr2R	9257410	9258060	CG34141	1000000000000.0	-
chr2R	9257410	9258060	asRNA:CR45132	1000000000000.0	-
chr2R	23924002	23924094	kcc	6.21	+
chr2R	23924002	23924094	asRNA:CR44806	6.21	+
chr2R	20470414	20470578	side-VIII	28.49	+
chr2R	9853683	9853730	PCB	1000000000000.0	-
chr2R	19564462	19564512	sm	11.93	-
chr2R	19564462	19564512	TTLL6A	11.93	-
chr2R	19564462	19564512	tRNA:Glu-TTC-1-3	11.93	-
chr2R	19564462	19564512	CG42878	11.93	-
chr2R	19564462	19564512	CG43111	11.93	-
chr2R	19564462	19564512	lncRNA:CR44473	11.93	-
chr2R	19564462	19564512	lncRNA:CR44474	11.93	-
chr2R	17359306	17359557	CG18469	43.85	+
chr2R	17359306	17359557	CG12699	43.85	+
chr2R	17359306	17359557	CG43108	43.85	+
chr2R	17359306	17359557	lncRNA:CR43660	43.85	+
chr2R	17359306	17359557	lncRNA:CR43661	43.85	+
chr2R	17359306	17359557	mbl	43.85	+
chr2R	17359306	17359557	lncRNA:CR45997	43.85	+
chr2R	17359306	17359557	lncRNA:CR46235	43.85	+
chr2R	20589617	20589667	HnRNP-K	13.22	+
chr2R	16781907	16782041	resilin	3.3	+
chr2R	12577454	12578551	Sin3A	2.85	-
chr2R	12577454	12578551	ClC-b	2.85	-
chr2R	12577454	12578551	lncRNA:CR30055	2.85	-
chr2R	16716154	16716211	Idgf6	1000000000000.0	-
chr2R	16716154	16716211	Pgant9	1000000000000.0	-
chr2R	16205320	16205580	mrj	119687.75	-
chr2R	16205320	16205580	tRNA:Gln-CTG-1-1	119687.75	-
chr2R	16205320	16205580	tRNA:Glu-TTC-1-2	119687.75	-
chr2R	16205320	16205580	asRNA:CR43898	119687.75	-
chr2R	19177303	19177573	CG10737	298.11	+
chr2R	15269533	15269757	ItgaPS4	3.73	-
chr2R	15269533	15269757	ND-51L2	3.73	-
chr2R	15269533	15269757	lncRNA:CR44241	3.73	-
chr2R	15269533	15269757	Trpm	3.73	-
chr2R	21205746	21205814	Ugt49B1	3.15	+
chr2R	21205746	21205814	CG44245	3.15	+
chr2R	21205746	21205814	Gyg	3.15	+
chr2R	12673899	12673928	GLS	1214335.16	-
chr2R	14946704	14946819	CG10257	5.01	-
chr2R	14946704	14946819	aPKC	5.01	-
chr2R	22930389	22931166	CG3788	828.2	+
chr2R	22930389	22931166	ReepA	828.2	+
chr2R	24394295	24395275	Rpn8	21.08	-
chr2R	24394295	24395275	Slik	21.08	-
chr2R	7647306	7647677	Rpt1	305.66	+
chr2R	7647306	7647677	CG17985	305.66	+
chr2R	7647306	7647677	CG30491	305.66	+
chr2R	7647306	7647677	CG43340	305.66	+
chr2R	7647306	7647677	asRNA:CR45131	305.66	+
chr2R	9257410	9257679	Pkn	1000000000000.0	-
chr2R	9257410	9257679	CG2063	1000000000000.0	-
chr2R	9257410	9257679	CG30343	1000000000000.0	-
chr2R	9257410	9257679	CG34141	1000000000000.0	-
chr2R	9257410	9257679	asRNA:CR45132	1000000000000.0	-
chr2R	12592329	12592445	Sin3A	5.89	-
chr2R	12592329	12592445	ClC-b	5.89	-
chr2R	12592329	12592445	lncRNA:CR30055	5.89	-
chr2R	21299837	21300371	Panx	7.91	+
chr2R	21299837	21300371	CG42672	7.91	+
chr2R	21299837	21300371	asRNA:CR44724	7.91	+
chr2R	22342521	22342730	Liprin-gamma	247.67	-
chr2R	22342521	22342730	CG11298	247.67	-
chr2R	22342521	22342730	CG34208	247.67	-
chr2R	18131136	18131189	Hsf	6.63	-
chr2R	13417536	13417828	tRNA:Ile-AAT-1-4	1000000000000.0	-
chr2R	13417536	13417828	tRNA:Ile-AAT-1-6	1000000000000.0	-
chr2R	13417536	13417828	tRNA:Ile-AAT-1-7	1000000000000.0	-
chr2R	13417536	13417828	tRNA:Leu-CAA-2-1	1000000000000.0	-
chr2R	13417536	13417828	tRNA:Leu-CAA-1-1	1000000000000.0	-
chr2R	13417536	13417828	Ser8	1000000000000.0	-
chr2R	13417536	13417828	CG30065	1000000000000.0	-
chr2R	13417536	13417828	tRNA:Ile-AAT-1-8	1000000000000.0	-
chr2R	13417536	13417828	ATP8A	1000000000000.0	-
chr2R	13417536	13417828	CG30060	1000000000000.0	-
chr2R	19165164	19165528	CG10737	58260079.16	+
chr2R	10333633	10333944	Ir47a	3.92	-
chr2R	10333633	10333944	CG12898	3.92	-
chr2R	10333633	10333944	Gr47a	3.92	-
chr2R	10333633	10333944	CG33475	3.92	-
chr2R	10333633	10333944	CG33476	3.92	-
chr2R	10333633	10333944	CG33477	3.92	-
chr2R	10333633	10333944	CG42733	3.92	-
chr2R	10333633	10333944	SLO2	3.92	-
chr2R	10333633	10333944	CR43177	3.92	-
chr2R	10333633	10333944	CG43396	3.92	-
chr2R	10333633	10333944	Ir47b	3.92	-
chr2R	10333633	10333944	CG46298	3.92	-
chr2R	13200889	13200906	ValRS	15.6	+
chr2R	19564441	19564512	sm	4.58	-
chr2R	19564441	19564512	TTLL6A	4.58	-
chr2R	19564441	19564512	tRNA:Glu-TTC-1-3	4.58	-
chr2R	19564441	19564512	CG42878	4.58	-
chr2R	19564441	19564512	CG43111	4.58	-
chr2R	19564441	19564512	lncRNA:CR44473	4.58	-
chr2R	19564441	19564512	lncRNA:CR44474	4.58	-
chr2R	929051	929292	CG40498	51.42	-
chr2R	20597548	20597591	HnRNP-K	188.6	+
chr2R	17109943	17110074	CG15611	17.36	+
chr2R	12609169	12609876	Amph	6048.78	+
chr2R	12609169	12609876	lncRNA:CR43909	6048.78	+
chr2R	19564441	19564512	sm	5.82	-
chr2R	19564441	19564512	TTLL6A	5.82	-
chr2R	19564441	19564512	tRNA:Glu-TTC-1-3	5.82	-
chr2R	19564441	19564512	CG42878	5.82	-
chr2R	19564441	19564512	CG43111	5.82	-
chr2R	19564441	19564512	lncRNA:CR44473	5.82	-
chr2R	19564441	19564512	lncRNA:CR44474	5.82	-
chr2R	16642052	16642196	Amyrel	1730.37	+
chr2R	16642052	16642196	gprs	1730.37	+
chr2R	9272300	9272707	Pkn	1000000000000.0	-
chr2R	9272300	9272707	CG2063	1000000000000.0	-
chr2R	9272300	9272707	CG30343	1000000000000.0	-
chr2R	9272300	9272707	CG34141	1000000000000.0	-
chr2R	9272300	9272707	asRNA:CR45132	1000000000000.0	-
chr2R	6927390	6928148	tRNA:Lys-CTT-1-6	3.73	-
chr2R	6927390	6928148	tRNA:Lys-CTT-1-7	3.73	-
chr2R	6927390	6928148	tRNA:Lys-CTT-1-8	3.73	-
chr2R	6927390	6928148	tRNA:Lys-CTT-1-9	3.73	-
chr2R	6927390	6928148	CG3358	3.73	-
chr2R	6927390	6928148	CheB42a	3.73	-
chr2R	6927390	6928148	ppk25	3.73	-
chr2R	6927390	6928148	mim	3.73	-
chr2R	6927390	6928148	CheB42c	3.73	-
chr2R	6927390	6928148	CheB42b	3.73	-
chr2R	15460873	15461226	Mtk	1000000000000.0	+
chr2R	15460873	15461226	CG30472	1000000000000.0	+
chr2R	15460873	15461226	CG34188	1000000000000.0	+
chr2R	15460873	15461226	Stacl	1000000000000.0	+
chr2R	15460873	15461226	lncRNA:CR45020	1000000000000.0	+
chr2R	1074272	1074364	rl	3.63	+
chr2R	8731922	8731963	stmA	29.35	-
chr2R	12673899	12673928	GLS	693.76	-
chr2R	21022334	21022462	RIC-3	3127553844.76	+
chr2R	8666768	8666794	UQCR-11L	4.06	+
chr2R	8666768	8666794	CG30355	4.06	+
chr2R	8666768	8666794	Acsl	4.06	+
chr2R	9257410	9257673	Pkn	12621364936.64	-
chr2R	9257410	9257673	CG2063	12621364936.64	-
chr2R	9257410	9257673	CG30343	12621364936.64	-
chr2R	9257410	9257673	CG34141	12621364936.64	-
chr2R	9257410	9257673	asRNA:CR45132	12621364936.64	-
chr2R	22929088	22929291	CG3788	307.53	+
chr2R	22929088	22929291	ReepA	307.53	+
chr2R	10287074	10287280	CG12910	5.06	+
chr2R	10287074	10287280	CAP	5.06	+
chr2R	5528756	5528813	TpnC4	2.64	+
chr2R	5528756	5528813	Ugt50B3	2.64	+
chr2R	24884526	24887144	NKAIN	467631.98	+
chr2R	24884526	24887144	CG44247	467631.98	+
chr2R	9257410	9257673	Pkn	7392.34	-
chr2R	9257410	9257673	CG2063	7392.34	-
chr2R	9257410	9257673	CG30343	7392.34	-
chr2R	9257410	9257673	CG34141	7392.34	-
chr2R	9257410	9257673	asRNA:CR45132	7392.34	-
chr2R	13866061	13866126	shot	1000000000000.0	-
chr2R	6927390	6928151	tRNA:Lys-CTT-1-6	4.11	-
chr2R	6927390	6928151	tRNA:Lys-CTT-1-7	4.11	-
chr2R	6927390	6928151	tRNA:Lys-CTT-1-8	4.11	-
chr2R	6927390	6928151	tRNA:Lys-CTT-1-9	4.11	-
chr2R	6927390	6928151	CG3358	4.11	-
chr2R	6927390	6928151	CheB42a	4.11	-
chr2R	6927390	6928151	ppk25	4.11	-
chr2R	6927390	6928151	mim	4.11	-
chr2R	6927390	6928151	CheB42c	4.11	-
chr2R	6927390	6928151	CheB42b	4.11	-
chr2R	6927390	6928148	tRNA:Lys-CTT-1-6	2.82	-
chr2R	6927390	6928148	tRNA:Lys-CTT-1-7	2.82	-
chr2R	6927390	6928148	tRNA:Lys-CTT-1-8	2.82	-
chr2R	6927390	6928148	tRNA:Lys-CTT-1-9	2.82	-
chr2R	6927390	6928148	CG3358	2.82	-
chr2R	6927390	6928148	CheB42a	2.82	-
chr2R	6927390	6928148	ppk25	2.82	-
chr2R	6927390	6928148	mim	2.82	-
chr2R	6927390	6928148	CheB42c	2.82	-
chr2R	6927390	6928148	CheB42b	2.82	-
chr2R	23413533	23413793	CG9812	1000000000000.0	-
chr2R	23413533	23413793	CG30411	1000000000000.0	-
chr2R	21510106	21510201	CG10494	1000000000000.0	+
chr2R	21510106	21510201	MESK2	1000000000000.0	+
chr2R	18758031	18758126	Cyp12b2	4.39	-
chr2R	18758031	18758126	Jabba	4.39	-
chr2R	15458899	15459267	Mtk	13.49	+
chr2R	15458899	15459267	CG30472	13.49	+
chr2R	15458899	15459267	CG34188	13.49	+
chr2R	15458899	15459267	Stacl	13.49	+
chr2R	15458899	15459267	lncRNA:CR45020	13.49	+
chr2R	21507295	21507722	CG10494	3.09	+
chr2R	21507295	21507722	MESK2	3.09	+
chr2R	13179588	13180110	CG17724	7.81	-
chr2R	13179588	13180110	Kdm4B	7.81	-
chr2R	22930389	22931280	CG3788	2489680.58	+
chr2R	22930389	22931280	ReepA	2489680.58	+
chr2R	22929088	22929291	CG3788	4.06	+
chr2R	22929088	22929291	ReepA	4.06	+
chr2R	12613567	12614345	Galphaq	1000000000000.0	+
chr2R	19165164	19165528	CG10737	1000000000000.0	+
chr2R	21510118	21510201	CG10494	1000000000000.0	+
chr2R	21510118	21510201	MESK2	1000000000000.0	+
chr2R	12387913	12387939	Cpr49Ac	32.81	+
chr2R	9477219	9477246	CG33757	7.57	+
chr2R	9477219	9477246	CG33758	7.57	+
chr2R	9477219	9477246	Camta	7.57	+
chr2R	6929073	6929273	tRNA:Lys-CTT-1-6	2.48	-
chr2R	6929073	6929273	tRNA:Lys-CTT-1-7	2.48	-
chr2R	6929073	6929273	tRNA:Lys-CTT-1-8	2.48	-
chr2R	6929073	6929273	tRNA:Lys-CTT-1-9	2.48	-
chr2R	6929073	6929273	CG3358	2.48	-
chr2R	6929073	6929273	CheB42a	2.48	-
chr2R	6929073	6929273	ppk25	2.48	-
chr2R	6929073	6929273	mim	2.48	-
chr2R	6929073	6929273	CheB42c	2.48	-
chr2R	6929073	6929273	CheB42b	2.48	-
chr2R	6927390	6928151	tRNA:Lys-CTT-1-6	7.12	-
chr2R	6927390	6928151	tRNA:Lys-CTT-1-7	7.12	-
chr2R	6927390	6928151	tRNA:Lys-CTT-1-8	7.12	-
chr2R	6927390	6928151	tRNA:Lys-CTT-1-9	7.12	-
chr2R	6927390	6928151	CG3358	7.12	-
chr2R	6927390	6928151	CheB42a	7.12	-
chr2R	6927390	6928151	ppk25	7.12	-
chr2R	6927390	6928151	mim	7.12	-
chr2R	6927390	6928151	CheB42c	7.12	-
chr2R	6927390	6928151	CheB42b	7.12	-
chr2R	9257410	9257679	Pkn	358215522.39	-
chr2R	9257410	9257679	CG2063	358215522.39	-
chr2R	9257410	9257679	CG30343	358215522.39	-
chr2R	9257410	9257679	CG34141	358215522.39	-
chr2R	9257410	9257679	asRNA:CR45132	358215522.39	-
chr2R	15453741	15453797	Mtk	1000000000000.0	+
chr2R	15453741	15453797	CG30472	1000000000000.0	+
chr2R	15453741	15453797	CG34188	1000000000000.0	+
chr2R	15453741	15453797	Stacl	1000000000000.0	+
chr2R	15453741	15453797	lncRNA:CR45020	1000000000000.0	+
chr2R	6927390	6928262	tRNA:Lys-CTT-1-6	2.1	-
chr2R	6927390	6928262	tRNA:Lys-CTT-1-7	2.1	-
chr2R	6927390	6928262	tRNA:Lys-CTT-1-8	2.1	-
chr2R	6927390	6928262	tRNA:Lys-CTT-1-9	2.1	-
chr2R	6927390	6928262	CG3358	2.1	-
chr2R	6927390	6928262	CheB42a	2.1	-
chr2R	6927390	6928262	ppk25	2.1	-
chr2R	6927390	6928262	mim	2.1	-
chr2R	6927390	6928262	CheB42c	2.1	-
chr2R	6927390	6928262	CheB42b	2.1	-
chr2R	9185217	9185924	Rab32	1000000000000.0	-
chr2R	9185217	9185924	lncRNA:CR44284	1000000000000.0	-
chr2R	2515643	2515908	MFS17	1000000000000.0	-
chr2R	15937021	15937326	Diap2	3.58	-
chr2R	15937021	15937326	bug	3.58	-
chr2R	15937021	15937326	Mlf	3.58	-
chr2R	9940745	9940953	Mef2	11.96	-
chr2R	17529087	17529191	CG4866	4.31	-
chr2R	17529087	17529191	Patronin	4.31	-
chr2R	6927390	6928262	tRNA:Lys-CTT-1-6	3.74	-
chr2R	6927390	6928262	tRNA:Lys-CTT-1-7	3.74	-
chr2R	6927390	6928262	tRNA:Lys-CTT-1-8	3.74	-
chr2R	6927390	6928262	tRNA:Lys-CTT-1-9	3.74	-
chr2R	6927390	6928262	CG3358	3.74	-
chr2R	6927390	6928262	CheB42a	3.74	-
chr2R	6927390	6928262	ppk25	3.74	-
chr2R	6927390	6928262	mim	3.74	-
chr2R	6927390	6928262	CheB42c	3.74	-
chr2R	6927390	6928262	CheB42b	3.74	-
chr3L	4085429	4085529	Gad1	1000000000000.0	-
chr3L	4085429	4085529	CG14989	1000000000000.0	-
chr3L	16794837	16794839	nudC	4258.61	-
chr3L	16794837	16794839	CG9674	4258.61	-
chr3L	16794837	16794839	CG13024	4258.61	-
chr3L	4577917	4577952	CG42540	1204.06	+
chr3L	16717607	16717840	Dab	3.41	+
chr3L	23238837	23239017	nAChRalpha4	44754.59	+
chr3L	23037638	23037753	nrm	66.29	+
chr3L	3588042	3588080	Eip63E	21.27	+
chr3L	3588042	3588080	lncRNA:CR45043	21.27	+
chr3L	3588042	3588080	lncRNA:CR45820	21.27	+
chr3L	2952653	2952810	CG9970	3.53	+
chr3L	2952653	2952810	CG32846	3.53	+
chr3L	2952653	2952810	Shab	3.53	+
chr3L	4564538	4564549	CG42540	5.21	+
chr3L	13265180	13265392	caps	20.95	+
chr3L	13265180	13265392	CG32119	20.95	+
chr3L	9831000	9831440	Ilp5	8.27	+
chr3L	9831000	9831440	CG43897	8.27	+
chr3L	2255539	2255822	CG1275	3.89	-
chr3L	7656375	7661506	PGRP-SD	3.35	-
chr3L	7656375	7661506	CG7492	3.35	-
chr3L	7656375	7661506	Mcad	3.35	-
chr3L	7656375	7661506	CG7457	3.35	-
chr3L	7656375	7661506	CG8492	3.35	-
chr3L	7656375	7661506	Snmp2	3.35	-
chr3L	7656375	7661506	CG13685	3.35	-
chr3L	7656375	7661506	CG7409	3.35	-
chr3L	7656375	7661506	CG32373	3.35	-
chr3L	7656375	7661506	Ank2	3.35	-
chr3L	7656375	7661506	CG44195	3.35	-
chr3L	974720	975062	Glut1	370.35	+
chr3L	974720	975062	lncRNA:CR45809	370.35	+
chr3L	974720	975062	lncRNA:CR45810	370.35	+
chr3L	2127078	2128760	zormin	7.07	-
chr3L	2127078	2128760	asRNA:CR45802	7.07	-
chr3L	17542891	17542962	Nedd4	11.47	+
chr3L	9353513	9353518	PGRP-LF	3387.1	-
chr3L	9353513	9353518	UGP	3387.1	-
chr3L	9353513	9353518	CG32040	3387.1	-
chr3L	9928247	9928300	CG6685	3.24	+
chr3L	9928247	9928300	bma	3.24	+
chr3L	20851413	20851442	CG11456	38.0	-
chr3L	20851413	20851442	CG32432	38.0	-
chr3L	8635681	8635752	Zasp66	1000000000000.0	+
chr3L	8635681	8635752	Cdc6	1000000000000.0	+
chr3L	6702863	6703229	SP1173	1000000000000.0	-
chr3L	2501070	2501141	CG16758	1000000000000.0	-
chr3L	2561932	2562843	msn	5.5	-
chr3L	3545799	3546131	Eip63E	2.86	+
chr3L	3545799	3546131	lncRNA:CR45043	2.86	+
chr3L	3545799	3546131	lncRNA:CR45820	2.86	+
chr3L	3327343	3327553	Strip	63187.53	+
chr3L	3327343	3327553	PHGPx	63187.53	+
chr3L	1330863	1330949	ND-ACP	6059.19	+
chr3L	9401657	9401718	eIF4E1	2898108.1	-
chr3L	7536004	7536435	lqf	4421178.76	+
chr3L	7661981	7662298	PGRP-SD	3.04	-
chr3L	7661981	7662298	CG7492	3.04	-
chr3L	7661981	7662298	Mcad	3.04	-
chr3L	7661981	7662298	CG7457	3.04	-
chr3L	7661981	7662298	CG8492	3.04	-
chr3L	7661981	7662298	Snmp2	3.04	-
chr3L	7661981	7662298	CG13685	3.04	-
chr3L	7661981	7662298	CG7409	3.04	-
chr3L	7661981	7662298	CG32373	3.04	-
chr3L	7661981	7662298	Ank2	3.04	-
chr3L	7661981	7662298	CG44195	3.04	-
chr3L	12370959	12371006	Ncc69	69.37	-
chr3L	12370959	12371006	lncRNA:CR45824	69.37	-
chr3L	10571049	10571246	CG6527	1000000000000.0	+
chr3L	10571049	10571246	Rbfox1	1000000000000.0	+
chr3L	10571049	10571246	S-Lap4	1000000000000.0	+
chr3L	10571049	10571246	snoRNA:Me28S-A2629	1000000000000.0	+
chr3L	23747759	23747812	CG17698	1931.63	+
chr3L	15124125	15124324	Cep135	1730.25	-
chr3L	15124125	15124324	CG16959	1730.25	-
chr3L	15124125	15124324	CG32847	1730.25	-
chr3L	14739435	14740148	CG4914	1000000000000.0	+
chr3L	14739435	14740148	CG5048	1000000000000.0	+
chr3L	14739435	14740148	goddard	1000000000000.0	+
chr3L	14739435	14740148	CG13474	1000000000000.0	+
chr3L	14739435	14740148	CG17177	1000000000000.0	+
chr3L	14739435	14740148	CG13476	1000000000000.0	+
chr3L	14739435	14740148	CG13473	1000000000000.0	+
chr3L	14739435	14740148	CG13471	1000000000000.0	+
chr3L	14739435	14740148	ome	1000000000000.0	+
chr3L	2080164	2081390	sls	4.53	-
chr3L	2080164	2081390	asRNA:CR42860	4.53	-
chr3L	9831000	9831440	Ilp5	74.82	+
chr3L	9831000	9831440	CG43897	74.82	+
chr3L	17641026	17641255	Pep	3.76	-
chr3L	22774738	22775137	SPoCk	1000000000000.0	+
chr3L	22774738	22775137	lncRNA:CR45961	1000000000000.0	+
chr3L	9780407	9780433	CG8177	3.79	+
chr3L	7532672	7532828	lqf	6.86	+
chr3L	9831000	9831440	Ilp5	29.28	+
chr3L	9831000	9831440	CG43897	29.28	+
chr3L	15583997	15584095	AIMP2	83.77	+
chr3L	7535884	7536435	lqf	26.57	+
chr3L	9831000	9831440	Ilp5	20.74	+
chr3L	9831000	9831440	CG43897	20.74	+
chr3L	16717607	16717840	Dab	34.74	+
chr3L	20829385	20829540	Mst77F	120646646939.06	+
chr3L	20829385	20829540	Pka-R1	120646646939.06	+
chr3L	2062454	2069914	sls	1000000000000.0	-
chr3L	2062454	2069914	asRNA:CR42860	1000000000000.0	-
chr3L	2501070	2501141	CG16758	32.33	-
chr3L	8563882	8563907	CG6638	4.39	+
chr3L	8563882	8563907	rhea	4.39	+
chr3L	8563882	8563907	lncRNA:CR43910	4.39	+
chr3L	1500245	1500388	hfp	13.13	-
chr3L	1500245	1500388	scaRNA:MeU2-48	13.13	-
chr3L	15855757	15856353	lncRNA:CR44050	3.93	-
chr3L	15855757	15856353	lncRNA:CR44051	3.93	-
chr3L	15855757	15856353	pHCl-1	3.93	-
chr3L	1499772	1499879	hfp	2.44	-
chr3L	1499772	1499879	scaRNA:MeU2-48	2.44	-
chr3L	12201779	12201862	Adk1	2.38	-
chr3L	24034878	24035018	CG40045	2.34	+
chr3L	1501170	1501406	hfp	88.7	-
chr3L	1501170	1501406	scaRNA:MeU2-48	88.7	-
chr3L	1633709	1633806	nSyb	643797.29	-
chr3L	16902378	16906750	CG32170	6.22	+
chr3L	16902378	16906750	Lmpt	6.22	+
chr3L	16902378	16906750	lncRNA:CR45898	6.22	+
chr3L	7513523	7513621	CG7546	2.02	+
chr3L	21694316	21694504	CG32447	3.17	-
chr3L	14069086	14069396	Frl	208.96	+
chrX	3189534	3190576	dnc	4.32	+
chrX	3189534	3190576	Pig1	4.32	+
chrX	3189534	3190576	Sgs4	4.32	+
chrX	3189534	3190576	ng3	4.32	+
chrX	3189534	3190576	CG10793	4.32	+
chrX	3189534	3190576	CG14265	4.32	+
chrX	3189534	3190576	lncRNA:CR44886	4.32	+
chrX	9024074	9024137	CG12661	2.67	+
chrX	9024074	9024137	CG10962	2.67	+
chrX	9024074	9024137	CG12662	2.67	+
chrX	9024074	9024137	Nost	2.67	+
chrX	9024074	9024137	rdgA	2.67	+
chrX	9024074	9024137	CG43255	2.67	+
chrX	9024074	9024137	lncRNA:CR43836	2.67	+
chrX	9024074	9024137	lncRNA:CR44111	2.67	+
chrX	6787096	6787266	C3G	17.7	-
chrX	20234328	20234360	sw	46.05	-
chrX	2968281	2968578	rst	3.65	+
chrX	2968281	2968578	w	3.65	+
chrX	2968281	2968578	Syx4	3.65	+
chrX	2968281	2968578	CG3588	3.65	+
chrX	2968281	2968578	kirre	3.65	+
chrX	2968281	2968578	CG14419	3.65	+
chrX	2968281	2968578	CG3592	3.65	+
chrX	2968281	2968578	CG3603	3.65	+
chrX	2968281	2968578	CG14416	3.65	+
chrX	2968281	2968578	CG14417	3.65	+
chrX	2968281	2968578	CG14418	3.65	+
chrX	2968281	2968578	CG3526	3.65	+
chrX	2968281	2968578	CG32795	3.65	+
chrX	2968281	2968578	CG32793	3.65	+
chrX	2968281	2968578	lncRNA:CR43494	3.65	+
chrX	20232117	20232164	sw	1000000000000.0	-
chrX	3293600	3295453	dnc	2.14	+
chrX	3293600	3295453	Pig1	2.14	+
chrX	3293600	3295453	Sgs4	2.14	+
chrX	3293600	3295453	ng3	2.14	+
chrX	3293600	3295453	CG10793	2.14	+
chrX	3293600	3295453	CG14265	2.14	+
chrX	3293600	3295453	lncRNA:CR44886	2.14	+
chrX	13597381	13597404	up	2.19	-
chrX	19562411	19562509	Grip84	104.3	-
chrX	15813849	15814295	sd	5.19	+
chrX	15813849	15814295	CG8509	5.19	+
chrX	15813849	15814295	lncRNA:CR44384	5.19	+
chrX	2494404	2494637	trol	4.02	-
chrX	15929173	15929258	Lcch3	7.05	-
chrX	15929173	15929258	Ranbp16	7.05	-
chrX	12298169	12298195	CG2750	4.15	+
chrX	12298169	12298195	CG1924	4.15	+
chrX	12298169	12298195	lncRNA:CR32658	4.15	+
chrX	12298169	12298195	CG32655	4.15	+
chrX	12298169	12298195	Ten-a	4.15	+
chrX	12298169	12298195	CG45603	4.15	+
chrX	2522952	2523071	trol	11.06	-
chrX	6787096	6787248	C3G	95.63	-
chrX	12229666	12230370	CG2750	2.27	+
chrX	12229666	12230370	CG1924	2.27	+
chrX	12229666	12230370	lncRNA:CR32658	2.27	+
chrX	12229666	12230370	CG32655	2.27	+
chrX	12229666	12230370	Ten-a	2.27	+
chrX	12229666	12230370	CG45603	2.27	+
chrX	23029024	23029192	zyd	119.97	+
chrX	13598174	13598176	up	687675183622.9	-
chrX	21374658	21374740	slgA	6.96	+
chrX	10492500	10492692	CG15296	2.86	-
chrX	10492500	10492692	spri	2.86	-
chrX	521440	521696	arg	12.65	-
chrX	521440	521696	CG4293	12.65	-
chrX	521440	521696	elav	12.65	-
chrX	6662240	6662341	Ctr1A	42.22	+
chrX	2477477	2477809	trol	5298464059.87	-
chrX	15848298	15848347	sun	3283.33	-
chrX	17681293	17681829	chas	45.2	-
chrX	11884798	11885281	CG10353	13.61	-
chrX	9112750	9112767	AP-1gamma	41.51	+
chrX	1775699	1775738	Adar	3.26	+
chrX	1775699	1775738	CG14810	3.26	+
chrX	1775699	1775738	CG32806	3.26	+
chrX	1775699	1775738	prage	3.26	+
chrX	18625969	18626147	wgn	53.94	-
chrX	6789712	6791161	C3G	7.11	-
chrX	13828224	13828253	jub	6.35	-
chrX	21133548	21133595	CG34120	4.71	+
chrX	20329163	20329275	CG1504	26.44	-
chrX	20329163	20329275	CG1631	26.44	-
chrX	1843445	1843578	Adar	148.0	+
chrX	1843445	1843578	CG14810	148.0	+
chrX	1843445	1843578	CG32806	148.0	+
chrX	1843445	1843578	prage	148.0	+
chrX	20468207	20468412	GstT3	69.93	+
chrX	15813849	15814295	sd	3.91	+
chrX	15813849	15814295	CG8509	3.91	+
chrX	15813849	15814295	lncRNA:CR44384	3.91	+
chrX	6552639	6554771	CG34417	211.93	+
chrX	13834171	13834206	AMPdeam	1000000000000.0	-
chrX	13834171	13834206	AMPdeam	120224671138.42	-
chrX	5239426	5240382	Rpn13R	53.25	+
chrX	5239426	5240382	CG5062	53.25	+
chrX	5239426	5240382	lncRNA:CR44834	53.25	+
chrX	5239426	5240382	rg	53.25	+
chrX	2486057	2486242	trol	118.7	-
chrX	19609463	19609489	CG14207	1000000000000.0	+
chrX	18906075	18906134	CG7378	3832.91	+
chrX	12204139	12204409	CG2750	46.61	+
chrX	12204139	12204409	CG1924	46.61	+
chrX	12204139	12204409	lncRNA:CR32658	46.61	+
chrX	12204139	12204409	CG32655	46.61	+
chrX	12204139	12204409	Ten-a	46.61	+
chrX	12204139	12204409	CG45603	46.61	+
chrX	13599416	13599457	up	6.14	-
chrX	10226180	10226371	CG34408	2.05	+
chrX	3256287	3256317	dnc	16.46	+
chrX	3256287	3256317	Pig1	16.46	+
chrX	3256287	3256317	Sgs4	16.46	+
chrX	3256287	3256317	ng3	16.46	+
chrX	3256287	3256317	CG10793	16.46	+
chrX	3256287	3256317	CG14265	16.46	+
chrX	3256287	3256317	lncRNA:CR44886	16.46	+
chrX	20232117	20232164	sw	240.55	-
chrX	12633913	12633957	Tomosyn	1000000000000.0	+
chrX	9013311	9014556	CG12661	1000000000000.0	+
chrX	9013311	9014556	CG10962	1000000000000.0	+
chrX	9013311	9014556	CG12662	1000000000000.0	+
chrX	9013311	9014556	Nost	1000000000000.0	+
chrX	9013311	9014556	rdgA	1000000000000.0	+
chrX	9013311	9014556	CG43255	1000000000000.0	+
chrX	9013311	9014556	lncRNA:CR43836	1000000000000.0	+
chrX	9013311	9014556	lncRNA:CR44111	1000000000000.0	+
chrX	13754830	13755061	Pdcd4	154552.43	-
chrX	13754830	13755061	asRNA:CR43833	154552.43	-
chr3R	30575432	30575948	tmod	1000000000000.0	+
chr3R	30575432	30575948	CG34155	1000000000000.0	+
chr3R	7164122	7164359	sas	1000000000000.0	+
chr3R	7164122	7164359	asRNA:CR45909	1000000000000.0	+
chr3R	13761308	13761777	CG34383	1000000000000.0	+
chr3R	13761308	13761777	Ubc87F	1000000000000.0	+
chr3R	13377890	13378318	CG9813	1000000000000.0	-
chr3R	13377890	13378318	CG34309	1000000000000.0	-
chr3R	13377890	13378318	lncRNA:CR44138	1000000000000.0	-
chr3R	6001833	6002753	Rm62	10766.08	-
chr3R	25683058	25683383	CG5028	13867636355.4	+
chr3R	25683058	25683383	RpL27	13867636355.4	+
chr3R	11438780	11438887	PGRP-LB	8.03	-
chr3R	11438780	11438887	CG17230	8.03	-
chr3R	11438780	11438887	sals	8.03	-
chr3R	8865405	8866025	tRNA:Arg-TCG-2-3	6.17	-
chr3R	8865405	8866025	CG8379	6.17	-
chr3R	8865405	8866025	pyd	6.17	-
chr3R	13761308	13761767	CG34383	1000000000000.0	+
chr3R	13761308	13761767	Ubc87F	1000000000000.0	+
chr3R	19593796	19594098	Scsalpha2	14.42	+
chr3R	19593796	19594098	CG15025	14.42	+
chr3R	19593796	19594098	Dys	14.42	+
chr3R	21008722	21010150	Calx	159.23	+
chr3R	21008722	21010150	Alp5	159.23	+
chr3R	21008722	21010150	CG43446	159.23	+
chr3R	30576598	30576818	tmod	1000000000000.0	+
chr3R	30576598	30576818	CG34155	1000000000000.0	+
chr3R	8793978	8794091	Ir85a	38.24	-
chr3R	8793978	8794091	CG33189	38.24	-
chr3R	8793978	8794091	CG33191	38.24	-
chr3R	8793978	8794091	Pif1A	38.24	-
chr3R	13663455	13664934	B52	2.39	+
chr3R	20753969	20754261	CG31199	6.01	+
chr3R	20753969	20754261	CG31200	6.01	+
chr3R	20753969	20754261	CG42322	6.01	+
chr3R	20753969	20754261	Prosalpha4T1	6.01	+
chr3R	5293630	5293761	mtd	2.01	-
chr3R	5293630	5293761	Tim17b1	2.01	-
chr3R	5293630	5293761	CG31538	2.01	-
chr3R	7197570	7197659	lap	2.82	+
chr3R	4418566	4419036	CG31528	18.74	-
chr3R	4418566	4419036	CG32944	18.74	-
chr3R	14290242	14290460	red	13.75	+
chr3R	20393667	20393999	CG4335	3.59	-
chr3R	20393667	20393999	eIF3g2	3.59	-
chr3R	20393667	20393999	Gfrl	3.59	-
chr3R	6002063	6002721	Rm62	179618838.76	-
chr3R	17502545	17502949	Dscam3	1477.27	-
chr3R	13756890	13757027	CG34383	385.18	+
chr3R	13756890	13757027	Ubc87F	385.18	+
chr3R	31390298	31390359	CG1607	21.34	+
chr3R	5335714	5336635	mtd	1000000000000.0	-
chr3R	5335714	5336635	Tim17b1	1000000000000.0	-
chr3R	5335714	5336635	CG31538	1000000000000.0	-
chr3R	13669017	13669049	Task6	3.44	-
chr3R	29249210	29249504	SP1029	3.73	-
chr3R	29842725	29842873	Cad99C	21891981.29	+
chr3R	29842725	29842873	dgt1	21891981.29	+
chr3R	6002063	6003098	Rm62	6825138926.96	-
chr3R	10004410	10004442	CG31407	6.75	-
chr3R	10004410	10004442	Mical	6.75	-
chr3R	7164122	7164355	sas	1000000000000.0	+
chr3R	7164122	7164355	asRNA:CR45909	1000000000000.0	+
chr3R	13377890	13378285	CG9813	1636561422.01	-
chr3R	13377890	13378285	CG34309	1636561422.01	-
chr3R	13377890	13378285	lncRNA:CR44138	1636561422.01	-
chr3R	27067358	27067495	spz	2.59	-
chr3R	27067358	27067495	CG43935	2.59	-
chr3R	26980952	26981101	CG14253	11.8	+
chr3R	26980952	26981101	CG31075	11.8	+
chr3R	30977447	30977520	5-HT7	2.23	-
chr3R	30977447	30977520	CG31007	2.23	-
chr3R	30977447	30977520	CG31008	2.23	-
chr3R	30977447	30977520	lncRNA:CR46117	2.23	-
chr3R	26962540	26963080	Tsp97E	1430.9	-
chr3R	13755082	13755914	CG34383	89.86	+
chr3R	13755082	13755914	Ubc87F	89.86	+
chr3R	31969756	31969785	heph	2033.39	-
chr3R	31969756	31969785	CG2003	2033.39	-
chr3R	31969756	31969785	lncRNA:CR45556	2033.39	-
chr3R	21036727	21036756	Dhc93AB	204.92	-
chr3R	21372142	21373080	mod(mdg4)	108.55	-
chr3R	9371015	9372577	FER	1000000000000.0	-
chr3R	9371015	9372577	Srr	1000000000000.0	-
chr3R	9371015	9372577	asRNA:CR46145	1000000000000.0	-
chr3R	21009476	21009514	Calx	4.79	+
chr3R	21009476	21009514	Alp5	4.79	+
chr3R	21009476	21009514	CG43446	4.79	+
chr3R	5307434	5307777	mtd	9.08	-
chr3R	5307434	5307777	Tim17b1	9.08	-
chr3R	5307434	5307777	CG31538	9.08	-
chr3R	20772796	20772882	Syp	4.91	+
chr3R	20772796	20772882	CG31195	4.91	+
chr3R	24854225	24854302	Nct	2.67	+
chr3R	24854225	24854302	HDAC11	2.67	+
chr3R	27262116	27262160	woc	3.64	-
chr3R	9440681	9441665	ps	3.78	+
chr3R	5600038	5600167	snoRNA:Psi28S-3571	9.46	-
chr3R	5600038	5600167	snoRNA:Psi28S-3385b	9.46	-
chr3R	5600038	5600167	snoRNA:Psi28S-3385a	9.46	-
chr3R	5600038	5600167	snoRNA:Psi28S-3091b	9.46	-
chr3R	5600038	5600167	snoRNA:Psi28S-3091a	9.46	-
chr3R	5600038	5600167	snoRNA:Psi28S-2442b	9.46	-
chr3R	5600038	5600167	snoRNA:Psi28S-2442a	9.46	-
chr3R	5600038	5600167	snoRNA:Psi28S-3186	9.46	-
chr3R	5600038	5600167	kra	9.46	-
chr3R	16298831	16298896	gish	3.56	+
chr4	1040013	1040078	CaMKII	3.08	-
chr4	806822	806956	Sox102F	21680.84	-
chr4	240645	240833	CG1674	3.52	+
chr4	733217	733564	bt	160.51	+
chr4	940174	940717	mGluR	197.55	+
chr4	449924	449968	CaMKI	6.43	+
chr4	772403	772459	bt	38.46	+
chr4	1262412	1262579	Cadps	1000000000000.0	+
chr4	927393	928151	eIF4G1	41.22	-
chr4	736339	736515	bt	1000000000000.0	+
chr4	1050694	1050759	CaMKII	2.71	-
chr4	252659	252711	dpr7	2.08	-
chr4	1060413	1060634	Zyx	2.78	-
chr4	1060413	1060634	apolpp	2.78	-
chr4	1040013	1040078	CaMKII	2.94	-
