# Supplementary material for: The Drosophila Nab2 RNA binding protein inhibits m6A methylation and male-specific splicing of Sex lethal transcript in female neuronal tissue
Source: eLife. 2023 Jul 17;12:e64904. doi: 10.7554/eLife.64904 (PMC10351920; doi:10.7554/eLife.64904)
Supplement: Table 1—source data 1. — Abbreviations: A3’SS, alternative 3′ splice site; A5’SS, alternative 5′ splice site; MEE, mutually exclusive exon; RI, retained intron; SE, skipped exon. [file elife-64904-table1-data1.zip › Table 12 - male_all_significant.bed]

chr2L	9907847	9907855	CG13124	1000000000000.0	-
chr2L	5799277	5799411	CG9171	1000000000000.0	-
chr2L	5799277	5799411	CG31913	1000000000000.0	-
chr2L	7008646	7008649	uif	1000000000000.0	-
chr2L	7008646	7008649	lncRNA:CR44326	1000000000000.0	-
chr2L	4882365	4882492	Cf2	25.01	-
chr2L	19945169	19945270	snRNA:U4:38AB	1000000000000.0	+
chr2L	19945169	19945270	CG13962	1000000000000.0	+
chr2L	19945169	19945270	CG10481	1000000000000.0	+
chr2L	19945169	19945270	snRNA:U5:38ABa	1000000000000.0	+
chr2L	19945169	19945270	TotF	1000000000000.0	+
chr2L	19945169	19945270	Victoria	1000000000000.0	+
chr2L	19945169	19945270	lncRNA:CR43097	1000000000000.0	+
chr2L	19945169	19945270	sick	1000000000000.0	+
chr2L	19945169	19945270	lncRNA:CR43827	1000000000000.0	+
chr2L	19945169	19945270	lncRNA:CR43828	1000000000000.0	+
chr2L	19945169	19945270	lncRNA:CR45183	1000000000000.0	+
chr2L	9907783	9907847	CG13124	1000000000000.0	-
chr2L	5799272	5799411	CG9171	1000000000000.0	-
chr2L	5799272	5799411	CG31913	1000000000000.0	-
chr2L	9907783	9907847	CG13124	1000000000000.0	-
chr2L	9907783	9907855	CG13124	1000000000000.0	-
chr2R	16865033	16865036	Psi	1000000000000.0	-
chr2R	16865033	16865036	Dek	1000000000000.0	-
chr2R	16865033	16865036	snoRNA:Dek-a	1000000000000.0	-
chr2R	16112196	16112202	Asph	1000000000000.0	+
chr2R	6829502	6829561	CG15236	1000000000000.0	+
chr2R	6829502	6829561	CG9445	1000000000000.0	+
chr2R	6829502	6829561	CG34215	1000000000000.0	+
chr3L	16052755	16053012	Mbs	1000000000000.0	+
chr3L	16052755	16053005	Mbs	1000000000000.0	+
chr3L	17378592	17378863	Cad74A	20788284981.76	-
chr3L	1881548	1881557	CG13937	53.26	-
chr3L	16052755	16053005	Mbs	1000000000000.0	+
chrX	9609751	9609760	CG42797	1000000000000.0	+
chrX	9110618	9110822	AP-1gamma	1000000000000.0	+
chr3R	5686789	5687041	CG2104	1000000000000.0	+
chr3R	5686789	5687041	plx	1000000000000.0	+
chr3R	23921709	23921780	sba	1000000000000.0	-
chr2L	4476666	4476842	ine	1000000000000.0	-
chr2L	4476666	4476842	FIG4	1000000000000.0	-
chr2L	8898850	8898948	CG34398	1000000000000.0	+
chr2L	8898850	8898948	CG34398	1000000000000.0	+
chr2L	9908308	9908532	CG13124	1000000000000.0	-
chr2L	8088453	8088516	Bsg	1000000000000.0	+
chr2L	16168471	16168557	Ca-alpha1D	1000000000000.0	+
chr2L	16168471	16168557	asRNA:CR43806	1000000000000.0	+
chr2L	9908308	9908425	CG13124	1000000000000.0	-
chr2L	2752837	2752840	Cwc25	1000000000000.0	+
chr2L	2752837	2752840	Bacc	1000000000000.0	+
chr2L	2752837	2752840	Pgk	1000000000000.0	+
chr2L	2752837	2752840	lncRNA:CR44772	1000000000000.0	+
chr2R	18658076	18658080	Ntan1	1000000000000.0	-
chr2R	5782299	5782777	ZnT41F	1000000000000.0	-
chr2R	7476247	7476464	Aldh-III	1000000000000.0	-
chr2R	14276406	14276526	Ih	1000000000000.0	+
chr2R	12665700	12665745	nemy	1000000000000.0	-
chr2R	12387427	12387517	Cpr49Ac	26.65	+
chr2R	5782715	5782777	ZnT41F	20263109.11	-
chr2R	8615249	8615263	Cirl	1000000000000.0	+
chr2R	24638426	24638467	CG13594	7610177969.37	-
chr2R	24638426	24638467	snoRNA:Me18S-G393	7610177969.37	-
chr2R	5702293	5702388	vlc	1000000000000.0	+
chr2R	11289393	11289670	dare	1000000000000.0	-
chr2R	11289393	11289670	Fbl6	1000000000000.0	-
chr2R	11289393	11289670	CG18335	1000000000000.0	-
chr2R	11289393	11289670	CG30033	1000000000000.0	-
chr2R	21217653	21217728	Ugt49C1	446713.45	-
chr3L	1034498	1034763	trio	1000000000000.0	-
chr3L	1034498	1034763	CG9205	1000000000000.0	-
chr3L	1034498	1034763	lncRNA:CR45811	1000000000000.0	-
chr3L	16916424	16916446	CG32170	105930981.58	+
chr3L	16916424	16916446	Lmpt	105930981.58	+
chr3L	16916424	16916446	lncRNA:CR45898	105930981.58	+
chrX	9109756	9109987	AP-1gamma	1000000000000.0	+
chrX	9109694	9109987	AP-1gamma	1000000000000.0	+
chr3R	5323439	5323665	mtd	1000000000000.0	-
chr3R	5323439	5323665	Tim17b1	1000000000000.0	-
chr3R	5323439	5323665	CG31538	1000000000000.0	-
chr3R	5323439	5323692	mtd	1000000000000.0	-
chr3R	5323439	5323692	Tim17b1	1000000000000.0	-
chr3R	5323439	5323692	CG31538	1000000000000.0	-
chr3R	7886443	7886596	CG17816	1000000000000.0	-
chr3R	7886443	7886596	lncRNA:CR46127	1000000000000.0	-
chr3R	7886443	7886536	CG17816	1000000000000.0	-
chr3R	7886443	7886536	lncRNA:CR46127	1000000000000.0	-
chr3R	7886536	7886596	CG17816	1000000000000.0	-
chr3R	7886536	7886596	lncRNA:CR46127	1000000000000.0	-
chr3R	5323439	5323739	mtd	1000000000000.0	-
chr3R	5323439	5323739	Tim17b1	1000000000000.0	-
chr3R	5323439	5323739	CG31538	1000000000000.0	-
chr2L	7999714	7999777	Sirup	1000000000000.0	-
chr2L	7999714	7999777	Wwox	1000000000000.0	-
chr2L	9495711	9496145	CG33298	1000000000000.0	+
chr2L	15074866	15075491	CG15270	1000000000000.0	+
chr2L	9495656	9496145	CG33298	1000000000000.0	+
chr2L	13354648	13354942	CG9395	1000000000000.0	-
chr2R	14276406	14277281	Ih	1000000000000.0	+
chr2R	14276526	14277281	Ih	1000000000000.0	+
chr2R	12665232	12665745	nemy	1000000000000.0	-
chr2R	12665232	12665700	nemy	1000000000000.0	-
chr3L	6550869	6551682	ndl	1000000000000.0	+
chr3L	6550869	6551682	MCU	1000000000000.0	+
chr3L	6550869	6551682	jv	1000000000000.0	+
chrX	11493385	11493708	Drak	1000000000000.0	+
chr3R	7886168	7886536	CG17816	1000000000000.0	-
chr3R	7886168	7886536	lncRNA:CR46127	1000000000000.0	-
chr3R	29877178	29877927	CG31038	1000000000000.0	+
chr3R	7886168	7886596	CG17816	1000000000000.0	-
chr3R	7886168	7886596	lncRNA:CR46127	1000000000000.0	-
chr3R	29877115	29877927	CG31038	1000000000000.0	+
chr3R	25856223	25856562	CG5890	8883109.68	+
chr3R	7886168	7886443	CG17816	1000000000000.0	-
chr3R	7886168	7886443	lncRNA:CR46127	1000000000000.0	-
chr3R	8845150	8846161	tRNA:Arg-TCG-2-3	1000000000000.0	-
chr3R	8845150	8846161	CG8379	1000000000000.0	-
chr3R	8845150	8846161	pyd	1000000000000.0	-
chr2L	14229532	14229536	Dyrk2	1000000000000.0	-
chr2R	13979477	13979943	CG6701	1000000000000.0	-
chr2R	16716154	16716211	Idgf6	1000000000000.0	-
chr2R	16716154	16716211	Pgant9	1000000000000.0	-
chr2R	12673899	12673928	GLS	1214335.16	-
chr2R	9272300	9272707	Pkn	1000000000000.0	-
chr2R	9272300	9272707	CG2063	1000000000000.0	-
chr2R	9272300	9272707	CG30343	1000000000000.0	-
chr2R	9272300	9272707	CG34141	1000000000000.0	-
chr2R	9272300	9272707	asRNA:CR45132	1000000000000.0	-
chr3R	7164122	7164359	sas	1000000000000.0	+
chr3R	7164122	7164359	asRNA:CR45909	1000000000000.0	+
chr3R	7164122	7164355	sas	1000000000000.0	+
chr3R	7164122	7164355	asRNA:CR45909	1000000000000.0	+
chr4	736339	736515	bt	1000000000000.0	+
