# Supplementary material for: The Drosophila Nab2 RNA binding protein inhibits m6A methylation and male-specific splicing of Sex lethal transcript in female neuronal tissue
Source: eLife. 2023 Jul 17;12:e64904. doi: 10.7554/eLife.64904 (PMC10351920; doi:10.7554/eLife.64904)
Supplement: Figure 6—source data 2. [file elife-64904-fig6-data2.zip]

Archive with 2 entries (2 files):
- Fig 6H source RT-PCR RpL32.tif
- __MACOSX/._Fig 6H source RT-PCR RpL32.tif
