# Supplementary material for: The Drosophila Nab2 RNA binding protein inhibits m6A methylation and male-specific splicing of Sex lethal transcript in female neuronal tissue
Source: eLife. 2023 Jul 17;12:e64904. doi: 10.7554/eLife.64904 (PMC10351920; doi:10.7554/eLife.64904)
Supplement: Supplementary file 2. — This file contains a list of RNAs and corresponding changes in splice patterns in Nab2 null vs. control detected by MISO. A5SS, alternative 5′ splice site; A3SS, alternative 3′ splice site; RI, retained intron; SE, skipped exon. [file elife-64904-supp2.xlsx]

## Sheet: finalSplicingTable
#	gene name	chromosome	coordinate start	coordinate end	Bayes Factor	strand	Splicing event type	sex	∆PSI
1	Aldh-III	chr2R	7476247	7476464	9.01001e+08	-	A5SS	female	0.33
2	AP-1gamma	chrX	9110618	9110822	1000000000000	+	A3SS	female	0.57
.	AP-1gamma	chrX	9109694	9109756	1000000000000	+	A5SS	female	0.57
.	AP-1gamma	chrX	9109756	9109987	1000000000000	+	A5SS	female	0.57
.	AP-1gamma	chrX	9109694	9109987	1000000000000	+	A5SS	female	0.57
3	Bacc	chr2L	2752837	2752840	1000000000000	+	A5SS	female	0.54
4	Ca-alpha1D	chr2L	16168471	16168557	1000000000000	+	A5SS	female	0.42
5	Cad74A	chr3L	17378592	17378863	1000000000000	-	A3SS	female	0.53
6	CalpA	chr2R	19425146	19425238	1000000000000	+	A5SS	female	-0.32
7	CG13124	chr2L	9907847	9907855	1000000000000	-	A3SS	female	0.76
.	CG13124	chr2L	9907783	9907847	1000000000000	-	A3SS	female	0.76
.	CG13124	chr2L	9907783	9907855	1000000000000	-	A3SS	female	0.76
.	CG13124	chr2L	9908308	9908532	1000000000000	-	A5SS	female	0.76
.	CG13124	chr2L	9908308	9908425	1000000000000	-	A5SS	female	0.76
8	CG14253	chr3R	26980702	26980888	67688.6	+	A5SS	female	0.45
9	CG15236	chr2R	6829502	6829561	1000000000000	+	A3SS	female	-0.49
10	CG15270	chr2L	15074866	15075491	1000000000000	+	RI	female	0.41
11	CG17816	chr3R	7886443	7886596	1000000000000	-	A5SS	female	0.61
.	CG17816	chr3R	7886443	7886536	1000000000000	-	A5SS	female	0.61
.	CG17816	chr3R	7886536	7886596	1000000000000	-	A5SS	female	0.61
.	CG17816	chr3R	7886168	7886536	1000000000000	-	RI	female	0.61
.	CG17816	chr3R	7886168	7886596	1000000000000	-	RI	female	0.61
.	CG17816	chr3R	7886168	7886443	1000000000000	-	RI	female	0.61
12	CG17834	chr2L	8529367	8529557	1000000000000	+	A5SS	female	0.39
13	CG31038	chr3R	29877178	29877927	1000000000000	+	RI	female	0.48
.	CG31038	chr3R	29877115	29877927	1000000000000	+	RI	female	0.48
14	CG33090	chr2L	14342778	14342784	1000000000000	+	A3SS	female	0.44
15	CG33298	chr2L	9495711	9496145	1000000000000	+	RI	female	0.4
16	CG34398	chr2L	8898850	8898948	1000000000000	+	A5SS	female	0.33
17	CG42319	chr2R	13262582	13262643	1000000000000	+	RI	female	0.57
.	CG42319	chr2R	13262507	13262643	1000000000000	+	RI	female	0.57
18	CG43897	chr3L	9813922	9813961	6.79374e+08	+	A5SS	female	-0.31
19	CG4630	chr2R	13218199	13218303	1.97081e+06	-	A3SS	female	-0.35
20	CG9171	chr2L	5799277	5799411	1000000000000	-	A3SS	female	0.52
21	dare	chr2R	11289393	11289670	1000000000000	-	A5SS	female	0.32
22	Drak	chrX	11493385	11493708	1000000000000	+	RI	female	0.58
23	Dyrk2	chr2L	14229532	14229536	1000000000000	-	SE	female	-0.58
24	Ih	chr2R	14276406	14277281	1000000000000	+	RI	female	0.79
.	Ih	chr2R	14276526	14277281	1000000000000	+	RI	female	0.79
25	ine	chr2L	4476666	4476842	1000000000000	-	A5SS	female	0.6
26	KCNQ	chr2R	10148633	10149094	1000000000000	-	SE	female	0.5
27	MCU	chr3L	6550869	6551682	1000000000000	+	RI	female	0.46
28	mmd	chrX	15972329	15972813	1000000000000	-	RI	female	0.35
29	mtd	chr3R	5323439	5323665	1000000000000	-	A5SS	female	0.48
.	mtd	chr3R	5323439	5323692	1000000000000	-	A5SS	female	0.48
.	mtd	chr3R	5323439	5323739	1000000000000	-	A5SS	female	0.48
30	nemy	chr2R	12665232	12665745	1000000000000	-	RI	female	0.43
.	nemy	chr2R	12665232	12665700	1000000000000	-	RI	female	0.43
31	Octbeta2R	chr3R	12595395	12595561	1000000000000	-	A5SS	female	0.32
32	Pde1c	chr2L	11925715	11925728	1000000000000	-	A3SS	female	0.32
33	Pgant9	chr2R	16716154	16716211	1000000000000	-	SE	female	-0.042
34	Pkn	chr2R	9272300	9272707	1000000000000	-	SE	female	0.4
35	plx	chr3R	5686789	5687041	1000000000000	+	A3SS	female	-0.45
36	Psi	chr2R	16865033	16865036	1.4489e+06	-	A3SS	female	0.44
37	RluA-1	chr2L	10474148	10474282	1000000000000	-	A5SS	female	0.37
38	sas	chr3R	7164122	7164359	1000000000000	+	SE	female	0.34
.	sas	chr3R	7164122	7164355	1000000000000	+	SE	female	0.34
39	sd	chrX	15813601	15813849	93263	+	A3SS	female	-0.34
40	sky	chr2L	20918639	20918799	1000000000000	-	A5SS	female	0.38
41	snsl	chr2L	4906636	4906714	237.17	-	A5SS	female	-0.31
42	Sxl	chrX	7088749	7088767	1000000000000	-	A3SS	female	0.46
.	Sxl	chrX	7088578	7088749	1000000000000	-	SE	female	0.46
.	Sxl	chrX	7088578	7088767	1000000000000	-	SE	female	0.46
43	trio	chr3L	1034498	1034763	1000000000000	-	A5SS	female	0.62
44	Ugt49C1	chr2R	21217653	21217728	8.32106e+06	-	A5SS	female	0.33
45	uif	chr2L	7008646	7008649	2.79297e+09	-	A3SS	female	-0.41
46	vlc	chr2R	5702293	5702388	1000000000000	+	A5SS	female	-0.52
47	Wdr62	chr2L	1911869	1912234	4.35857e+11	+	A5SS	female	0.37
48	ZnT41F	chr2R	5782299	5782777	1000000000000	-	A5SS	female	0.41
.	ZnT41F	chr2R	5782715	5782777	572465	-	A5SS	female	0.41
1	Aldh-III	chr2R	7476247	7476464	1000000000000	-	A5SS	male	0.45
2	AP-1gamma	chrX	9110618	9110822	1000000000000	+	A3SS	male	0.58
.	AP-1gamma	chrX	9109756	9109987	1000000000000	+	A5SS	male	0.58
.	AP-1gamma	chrX	9109694	9109987	1000000000000	+	A5SS	male	0.58
3	Asph	chr2R	16112196	16112202	1000000000000	+	A3SS	male	0.3
4	Bacc	chr2L	2752837	2752840	1000000000000	+	A5SS	male	0.57
5	Bsg	chr2L	8088453	8088516	1000000000000	+	A5SS	male	0.32
6	bt	chr4	736339	736515	1000000000000	+	SE	male	-0.45
7	Ca-alpha1D	chr2L	16168471	16168557	1000000000000	+	A5SS	male	0.5
8	Cad74A	chr3L	17378592	17378863	2.07883e+10	-	A3SS	male	0.42
9	Cf2	chr2L	4882365	4882492	25.01	-	A3SS	male	0.31
10	CG13124	chr2L	9907847	9907855	1000000000000	-	A3SS	male	0.69
.	CG13124	chr2L	9907783	9907847	1000000000000	-	A3SS	male	0.69
.	CG13124	chr2L	9907783	9907855	1000000000000	-	A3SS	male	0.69
.	CG13124	chr2L	9908308	9908532	1000000000000	-	A5SS	male	0.69
.	CG13124	chr2L	9908308	9908425	1000000000000	-	A5SS	male	0.69
11	CG13594	chr2R	24638426	24638467	7.61018e+09	-	A5SS	male	0.34
12	CG13937	chr3L	1881548	1881557	53.26	-	A3SS	male	0.33
13	CG15236	chr2R	6829502	6829561	1000000000000	+	A3SS	male	-0.33
14	CG15270	chr2L	15074866	15075491	1000000000000	+	RI	male	0.46
15	CG17816	chr3R	7886443	7886596	1000000000000	-	A5SS	male	0.65
.	CG17816	chr3R	7886443	7886536	1000000000000	-	A5SS	male	0.65
.	CG17816	chr3R	7886536	7886596	1000000000000	-	A5SS	male	0.65
.	CG17816	chr3R	7886168	7886536	1000000000000	-	RI	male	0.65
.	CG17816	chr3R	7886168	7886596	1000000000000	-	RI	male	0.65
.	CG17816	chr3R	7886168	7886443	1000000000000	-	RI	male	0.65
16	CG31038	chr3R	29877178	29877927	1000000000000	+	RI	male	0.5
.	CG31038	chr3R	29877115	29877927	1000000000000	+	RI	male	0.5
17	CG33298	chr2L	9495711	9496145	1000000000000	+	RI	male	0.42
.	CG33298	chr2L	9495656	9496145	1000000000000	+	RI	male	0.42
18	CG34398	chr2L	8898850	8898948	1000000000000	+	A5SS	male	0.43
19	CG42797	chrX	9609751	9609760	1000000000000	+	A3SS	male	-0.51
20	CG5890	chr3R	25856223	25856562	8.88311e+06	+	RI	male	0.34
21	CG6701	chr2R	13979477	13979943	1000000000000	-	SE	male	0.47
22	CG9171	chr2L	5799277	5799411	1000000000000	-	A3SS	male	0.5
.	CG9171	chr2L	5799272	5799411	1000000000000	-	A3SS	male	0.5
23	CG9395	chr2L	13354648	13354942	1000000000000	-	RI	male	0.42
24	Cirl	chr2R	8615249	8615263	1000000000000	+	A5SS	male	0.33
25	Cpr49Ac	chr2R	12387427	12387517	26.65	+	A5SS	male	0.31
26	dare	chr2R	11289393	11289670	1000000000000	-	A5SS	male	0.38
27	Drak	chrX	11493385	11493708	1000000000000	+	RI	male	0.59
28	Dyrk2	chr2L	14229532	14229536	1000000000000	-	SE	male	-0.53
29	GLS	chr2R	12673899	12673928	1.21434e+06	-	SE	male	-0.31
.	Ih	chr2R	14276406	14276526	1000000000000	+	A5SS	male	0.75
.	Ih	chr2R	14276406	14277281	1000000000000	+	RI	male	0.75
.	Ih	chr2R	14276526	14277281	1000000000000	+	RI	male	0.75
30	ine	chr2L	4476666	4476842	1000000000000	-	A5SS	male	0.52
31	Lmpt	chr3L	16916424	16916446	1.05931e+08	+	A5SS	male	0.62
32	Mbs	chr3L	16052755	16053012	1000000000000	+	A3SS	male	-0.36
.	Mbs	chr3L	16052755	16053005	1000000000000	+	A3SS	male	-0.36
33	MCU	chr3L	6550869	6551682	1000000000000	+	RI	male	0.42
34	mtd	chr3R	5323439	5323692	1000000000000	-	A5SS	male	0.5
.	mtd	chr3R	5323439	5323739	1000000000000	-	A5SS	male	0.5
.	mtd	chr3R	5323439	5323665	1000000000000	-	A5SS	male	0.5
35	nemy	chr2R	12665700	12665745	1000000000000	-	A5SS	male	0.43
.	nemy	chr2R	12665232	12665745	1000000000000	-	RI	male	0.43
.	nemy	chr2R	12665232	12665700	1000000000000	-	RI	male	0.43
36	Ntan1	chr2R	18658076	18658080	1000000000000	-	A5SS	male	0.3
37	Pgant9	chr2R	16716154	16716211	1000000000000	-	SE	male	-0.45
38	Pkn	chr2R	9272300	9272707	1000000000000	-	SE	male	0.41
39	plx	chr3R	5686789	5687041	1000000000000	+	A3SS	male	-0.55
40	Psi	chr2R	16865033	16865036	1000000000000	-	A3SS	male	0.43
41	pyd	chr3R	8845150	8846161	1000000000000	-	RI	male	0.4
42	sas	chr3R	7164122	7164359	1000000000000	+	SE	male	0.36
.	sas	chr3R	7164122	7164355	1000000000000	+	SE	male	0.36
43	sba	chr3R	23921709	23921780	1000000000000	-	A3SS	male	0.3
44	sick	chr2L	19945169	19945270	1000000000000	+	A3SS	male	-0.49
45	trio	chr3L	1034498	1034763	1000000000000	-	A5SS	male	0.63
46	Ugt49C1	chr2R	21217653	21217728	446713	-	A5SS	male	0.32
47	uif	chr2L	7008646	7008649	1000000000000	-	A3SS	male	-0.44
48	vlc	chr2R	5702293	5702388	1000000000000	+	A5SS	male	-0.3
49	Wwox	chr2L	7999714	7999777	1000000000000	-	RI	male	-0.49
50	ZnT41F	chr2R	5782299	5782777	1000000000000	-	A5SS	male	0.47
.	ZnT41F	chr2R	5782715	5782777	2.02631e+07	-	A5SS	male	0.47
